# Supplementary material for: A species independent universal bio-detection microarray for pathogen forensics and phylogenetic classification of unknown microorganisms
Source: BMC Microbiol. 2011 Jun 14;11:132. doi: 10.1186/1471-2180-11-132 (PMC3130645; doi:10.1186/1471-2180-11-132)
Supplement: Additional file 6 — Annotation file for 9-mer probes on the UBDA array. [file 1471-2180-11-132-S6.CSV]

id	seq_id	group_id	subgroup	organism	source_seq	position	seq	Ran9_sequence
1	Ran9_0	Random 9mer				0	GTCTCAAAAAAAAAGCGTC	TCAAAAAAA
2	Ran9_1	Random 9mer				0	TACCTACAAAAAAAATCCCGC	CTACAAAAA
3	Ran9_2	Random 9mer				0	TTGAGGGAAAAAAAAACAGGT	AGGGAAAAA
4	Ran9_3	Random 9mer				0	GAACTCTTAAAAAAAAATCAATT	CTCTTAAAA
5	Ran9_4	Random 9mer				0	GTTTGAACAAAAAAATTGGGT	TGAACAAAA
6	Ran9_5	Random 9mer				0	GGCGTCCAAAAAAAGGTCG	GTCCAAAAA
7	Ran9_6	Random 9mer				0	TAGAAGGCAAAAAAATAGCCT	AAGGCAAAA
8	Ran9_7	Random 9mer				0	CTCAGTCAAAAAAAAACCC	AGTCAAAAA
9	Ran9_8	Random 9mer				0	CACAAAGAAAAAAAGCCAG	AAAGAAAAA
10	Ran9_9	Random 9mer				0	GGCAACGAAAAAAAATGTC	AACGAAAAA
11	Ran9_10	Random 9mer				0	ACGATTGGAAAAAAAAAATAG	ATTGGAAAA
12	Ran9_11	Random 9mer				0	CCGTGTGAAAAAAACTGAC	TGTGAAAAA
13	Ran9_12	Random 9mer				0	TCCCGTTATAAAAAAAAAAAAGC	CGTTATAAA
14	Ran9_13	Random 9mer				0	TCACCCTAAAAAAACACAG	CCCTAAAAA
15	Ran9_14	Random 9mer				0	TAGTCTGTAAAAAAAGATGGT	TCTGTAAAA
16	Ran9_15	Random 9mer				0	AGACACTTAAAAAAACCCTAA	CACTTAAAA
17	Ran9_16	Random 9mer				0	TTAAACCAACAAAAAAATTTGAA	AACCAACAA
18	Ran9_17	Random 9mer				0	AGGACCACAAAAAACAATG	ACCACAAAA
19	Ran9_18	Random 9mer				0	TGTGAGACAAAAAATGGGT	GAGACAAAA
20	Ran9_19	Random 9mer				0	GCCCTTACAAAAAACACGT	CTTACAAAA
21	Ran9_20	Random 9mer				0	GAATTACCAAAAAAGTCCC	TTACCAAAA
22	Ran9_21	Random 9mer				0	AAACGCCCAAAAAACTGAC	CGCCCAAAA
23	Ran9_22	Random 9mer				0	CCTCGCCAAAAAAGGCG	CGCCAAAAA
24	Ran9_23	Random 9mer				0	CTCTTTCCAAAAAATGCCA	TTTCCAAAA
25	Ran9_24	Random 9mer				0	CCGACAGCAAAAAAAGGAT	ACAGCAAAA
26	Ran9_25	Random 9mer				0	TGCGCGCAAAAAACGAC	GCGCAAAAA
27	Ran9_26	Random 9mer				0	TTCCTGGCAAAAAAGTCCC	CTGGCAAAA
28	Ran9_27	Random 9mer				0	ACCAGTGCAAAAAAGGGTC	AGTGCAAAA
29	Ran9_28	Random 9mer				0	CTAGAAATCAAAAAATAAGGT	GAAATCAAA
30	Ran9_29	Random 9mer				0	TCTACACTCAAAAAAGTAAAT	ACACTCAAA
31	Ran9_30	Random 9mer				0	ATCAAAGTCAAAAAAACGGAA	AAAGTCAAA
32	Ran9_31	Random 9mer				0	TCTACATTCAAAAAACTAAGG	ACATTCAAA
33	Ran9_32	Random 9mer				0	TAAGGTAAGAAAAAAGGACTA	GGTAAGAAA
34	Ran9_33	Random 9mer				0	GACAGCAGAAAAAAGAACC	AGCAGAAAA
35	Ran9_34	Random 9mer				0	AGGTTGAGAAAAAAGCGGA	TTGAGAAAA
36	Ran9_35	Random 9mer				0	ATCACATAGAAAAAATCGTTT	ACATAGAAA
37	Ran9_36	Random 9mer				0	ATATACACGAAAAAAGTATAC	TACACGAAA
38	Ran9_37	Random 9mer				0	TCCGGCCGAAAAAAATCTG	GGCCGAAAA
39	Ran9_38	Random 9mer				0	TCGATGCGAAAAAATCGGC	ATGCGAAAA
40	Ran9_39	Random 9mer				0	CATTTCTCGAAAAAAATATGT	TTCTCGAAA
41	Ran9_40	Random 9mer				0	CATTTAAGGAAAAAAGAGAAT	TTAAGGAAA
42	Ran9_41	Random 9mer				0	GACGTCGGAAAAAACAACG	GTCGGAAAA
43	Ran9_42	Random 9mer				0	GAACCGGGAAAAAAAGAAA	CCGGGAAAA
44	Ran9_43	Random 9mer				0	CATCCTGGAAAAAATATCC	CCTGGAAAA
45	Ran9_44	Random 9mer				0	TTTAATATGAAAAAACCAAGG	AATATGAAA
46	Ran9_45	Random 9mer				0	CGCTGCTGAAAAAAAGCAA	TGCTGAAAA
47	Ran9_46	Random 9mer				0	TGAGAGTGAAAAAAGCACG	GAGTGAAAA
48	Ran9_47	Random 9mer				0	GATACGTTGAAAAAATTTCGC	ACGTTGAAA
49	Ran9_48	Random 9mer				0	ATAGGAAATAAAAAAACGTAG	GGAAATAAA
50	Ran9_49	Random 9mer				0	TAGGTCCATAAAAAAGACTGA	GTCCATAAA
51	Ran9_50	Random 9mer				0	GCGCATGATAAAAAATGTTCC	CATGATAAA
52	Ran9_51	Random 9mer				0	CAGCAATATAAAAAAGGCGAA	CAATATAAA
53	Ran9_52	Random 9mer				0	CAGCTGACTAAAAAATTTGAG	CTGACTAAA
54	Ran9_53	Random 9mer				0	CATTCCCTAAAAAACGAAG	TCCCTAAAA
55	Ran9_54	Random 9mer				0	ATGTTTAGCTAAAAAAAGTAATA	TTTAGCTAA
56	Ran9_55	Random 9mer				0	TGGTGTCTAAAAAACCACC	TGTCTAAAA
57	Ran9_56	Random 9mer				0	GTCCAAGTAAAAAACCGCA	CAAGTAAAA
58	Ran9_57	Random 9mer				0	CACCGCCGTAAAAAAAATTTT	CGCCGTAAA
59	Ran9_58	Random 9mer				0	ATAACGGTAAAAAAGTGCG	ACGGTAAAA
60	Ran9_59	Random 9mer				0	GAACTATGTAAAAAATACGAG	CTATGTAAA
61	Ran9_60	Random 9mer				0	GTAGAGATTAAAAAACTGAAC	GAGATTAAA
62	Ran9_61	Random 9mer				0	GAACAGACTTAAAAAATTATTAT	CAGACTTAA
63	Ran9_62	Random 9mer				0	GTGCCGTTAAAAAATAGAG	CCGTTAAAA
64	Ran9_63	Random 9mer				0	CATATTTTTAAAAAAGACGCC	ATTTTTAAA
65	Ran9_64	Random 9mer				0	TATGAAAAACAAAAACCGTCT	GAAAAACAA
66	Ran9_65	Random 9mer				0	TAGTGCAACAAAAAGCGAC	TGCAACAAA
67	Ran9_66	Random 9mer				0	GGTTCGAACAAAAACGTTA	TCGAACAAA
68	Ran9_67	Random 9mer				0	ACCGCTAACAAAAACAAAG	GCTAACAAA
69	Ran9_68	Random 9mer				0	CAATACACACAAAAAATTAGA	TACACACAA
70	Ran9_69	Random 9mer				0	GCAGCCCACAAAAAGAAAC	GCCCACAAA
71	Ran9_70	Random 9mer				0	TGCCAGCACAAAAATAAGA	CAGCACAAA
72	Ran9_71	Random 9mer				0	CGAATTCACAAAAATCAGG	ATTCACAAA
73	Ran9_72	Random 9mer				0	GCCGCAGACAAAAATCCAC	GCAGACAAA
74	Ran9_73	Random 9mer				0	ATAATTCGACAAAAAACGTAG	ATTCGACAA
75	Ran9_74	Random 9mer				0	CAATCGGACAAAAAACTTC	TCGGACAAA
76	Ran9_75	Random 9mer				0	TGACATTGACAAAAACATGAT	CATTGACAA
77	Ran9_76	Random 9mer				0	CTATGATACAAAAAGGACC	TGATACAAA
78	Ran9_77	Random 9mer				0	CGTATTCTACAAAAAATAACG	ATTCTACAA
79	Ran9_78	Random 9mer				0	GGGCGGTACAAAAATCGAG	CGGTACAAA
80	Ran9_79	Random 9mer				0	CACCAATTACAAAAAGCTAGA	CAATTACAA
81	Ran9_80	Random 9mer				0	AGACAAACCAAAAAGACAG	CAAACCAAA
82	Ran9_81	Random 9mer				0	AACTGTCACCAAAAATCTACT	TGTCACCAA
83	Ran9_82	Random 9mer				0	AGTGCGACCAAAAAGCTCG	GCGACCAAA
84	Ran9_83	Random 9mer				0	GCAGGTACCAAAAAACGTA	GGTACCAAA
85	Ran9_84	Random 9mer				0	GCTGGACCCAAAAAAAGAA	GGACCCAAA
86	Ran9_85	Random 9mer				0	GCAATCCCCAAAAACCACT	ATCCCCAAA
87	Ran9_86	Random 9mer				0	CATAAGCCCAAAAAGGTTC	AAGCCCAAA
88	Ran9_87	Random 9mer				0	CAAACTCCCAAAAAAGCGA	ACTCCCAAA
89	Ran9_88	Random 9mer				0	ACGCAAGCCAAAAACTGTC	CAAGCCAAA
90	Ran9_89	Random 9mer				0	ACTTCCGCCAAAAACCCAG	TCCGCCAAA
91	Ran9_90	Random 9mer				0	ATATGGGGCCAAAAATTTAAG	TGGGGCCAA
92	Ran9_91	Random 9mer				0	GCGTTGCCAAAAAGCCA	TTGCCAAAA
93	Ran9_92	Random 9mer				0	CTACGATCCAAAAAGATGT	CGATCCAAA
94	Ran9_93	Random 9mer				0	GTTCTCTCCAAAAACGTTA	CTCTCCAAA
95	Ran9_94	Random 9mer				0	CGTAATGTCCAAAAATTAATT	AATGTCCAA
96	Ran9_95	Random 9mer				0	GATCCTTTCCAAAAAATATTT	CCTTTCCAA
97	Ran9_96	Random 9mer				0	CAGAAAAGCAAAAAGGGAC	AAAAGCAAA
98	Ran9_97	Random 9mer				0	CTTTCCAGCAAAAAACTCT	TCCAGCAAA
99	Ran9_98	Random 9mer				0	ATGAGGAGCAAAAACGACG	AGGAGCAAA
100	Ran9_99	Random 9mer				0	CAGTATAGCAAAAAAGGCT	TATAGCAAA
101	Ran9_100	Random 9mer				0	TACAGACGCAAAAACTCAT	AGACGCAAA
102	Ran9_101	Random 9mer				0	GAGGACCGCAAAAATTTCG	GACCGCAAA
103	Ran9_102	Random 9mer				0	CCTGGCGCAAAAAGTGC	GGCGCAAAA
104	Ran9_103	Random 9mer				0	ACCATCGCAAAAAGGGG	ATCGCAAAA
105	Ran9_104	Random 9mer				0	GCATAAGGCAAAAATCGCA	TAAGGCAAA
106	Ran9_105	Random 9mer				0	CCTCTCGGCAAAAAGCTTC	CTCGGCAAA
107	Ran9_106	Random 9mer				0	CTCATGGGCAAAAATGAGA	ATGGGCAAA
108	Ran9_107	Random 9mer				0	GGTTGTGGCAAAAAAAACG	TGTGGCAAA
109	Ran9_108	Random 9mer				0	CACGAATGCAAAAAACAAG	GAATGCAAA
110	Ran9_109	Random 9mer				0	GCCGCTGCAAAAACTCC	GCTGCAAAA
111	Ran9_110	Random 9mer				0	GGGGTGTGCAAAAACAAAA	GTGTGCAAA
112	Ran9_111	Random 9mer				0	GAAGCTTGCAAAAATTCGA	GCTTGCAAA
113	Ran9_112	Random 9mer				0	CGGCATAATCAAAAAAAAGGT	CATAATCAA
114	Ran9_113	Random 9mer				0	ACTTGTCATCAAAAAGGATTC	TGTCATCAA
115	Ran9_114	Random 9mer				0	GTTCGGATCAAAAAGAAAG	CGGATCAAA
116	Ran9_115	Random 9mer				0	GTCAGGTATCAAAAATGGAAG	AGGTATCAA
117	Ran9_116	Random 9mer				0	GCACTACTCAAAAATGCCT	CTACTCAAA
118	Ran9_117	Random 9mer				0	CATACCCTCAAAAAGGTAT	ACCCTCAAA
119	Ran9_118	Random 9mer				0	GATTTGCTCAAAAACCAGG	TTGCTCAAA
120	Ran9_119	Random 9mer				0	CATCGTCTCAAAAATCTAG	CGTCTCAAA
121	Ran9_120	Random 9mer				0	CGGCAGTCAAAAAGCCC	CAGTCAAAA
122	Ran9_121	Random 9mer				0	TGGAACGTCAAAAAAAGCC	AACGTCAAA
123	Ran9_122	Random 9mer				0	TGGGGGGTCAAAAACTACC	GGGGTCAAA
124	Ran9_123	Random 9mer				0	CTAGATGTCAAAAAAGTCC	GATGTCAAA
125	Ran9_124	Random 9mer				0	GGCCCATTCAAAAAACCTC	CCATTCAAA
126	Ran9_125	Random 9mer				0	CTGCAACTTCAAAAATAATAG	CAACTTCAA
127	Ran9_126	Random 9mer				0	ACCAGTGTTCAAAAAAAACGC	AGTGTTCAA
128	Ran9_127	Random 9mer				0	GTTCATTTCAAAAACGACG	CATTTCAAA
129	Ran9_128	Random 9mer				0	TTCGTAAAGAAAAAGACCC	GTAAAGAAA
130	Ran9_129	Random 9mer				0	GTTCACAAGAAAAACCGGC	CACAAGAAA
131	Ran9_130	Random 9mer				0	GGTTAAGAAGAAAAAATCTGA	TAAGAAGAA
132	Ran9_131	Random 9mer				0	TCTATTTAAGAAAAAAAACCG	ATTTAAGAA
133	Ran9_132	Random 9mer				0	TCATCAACAGAAAAAAGATTC	TCAACAGAA
134	Ran9_133	Random 9mer				0	GCCTACCAGAAAAACAAGG	TACCAGAAA
135	Ran9_134	Random 9mer				0	AGCCTGCAGAAAAAAGCCA	CTGCAGAAA
136	Ran9_135	Random 9mer				0	TAACTCTCAGAAAAATTGTAG	CTCTCAGAA
137	Ran9_136	Random 9mer				0	CGCCGAGAGAAAAACAAGG	CGAGAGAAA
138	Ran9_137	Random 9mer				0	TCGGGCGAGAAAAAGGTAC	GGCGAGAAA
139	Ran9_138	Random 9mer				0	ATCGAGGAGAAAAAGCCAA	GAGGAGAAA
140	Ran9_139	Random 9mer				0	TATTTTTGAGAAAAACTCTCT	TTTTGAGAA
141	Ran9_140	Random 9mer				0	GACAGCATAGAAAAAGTATAG	AGCATAGAA
142	Ran9_141	Random 9mer				0	CTGCATCTAGAAAAACTATAC	CATCTAGAA
143	Ran9_142	Random 9mer				0	TGTGGGTAGAAAAACCTTT	GGGTAGAAA
144	Ran9_143	Random 9mer				0	AGGCATTAGAAAAAGGCCC	CATTAGAAA
145	Ran9_144	Random 9mer				0	GGACGAACGAAAAATGCCG	CGAACGAAA
146	Ran9_145	Random 9mer				0	GGTCTCACGAAAAAATACC	CTCACGAAA
147	Ran9_146	Random 9mer				0	CCGACGACGAAAAAAGAGG	ACGACGAAA
148	Ran9_147	Random 9mer				0	GCCTATTACGAAAAATAGTGT	TATTACGAA
149	Ran9_148	Random 9mer				0	TTATCCACCGAAAAATATGAG	TCCACCGAA
150	Ran9_149	Random 9mer				0	CTTCCCCCGAAAAAATTGG	CCCCCGAAA
151	Ran9_150	Random 9mer				0	TTATCGCCGAAAAACGACC	TCGCCGAAA
152	Ran9_151	Random 9mer				0	ATCACTCCGAAAAAGCACC	ACTCCGAAA
153	Ran9_152	Random 9mer				0	GATATAGCGAAAAATGAGC	ATAGCGAAA
154	Ran9_153	Random 9mer				0	TGGTGCGCGAAAAATAGTG	TGCGCGAAA
155	Ran9_154	Random 9mer				0	ACTGAGGCGAAAAACGTGT	GAGGCGAAA
156	Ran9_155	Random 9mer				0	CAGCTGCGAAAAAGTGC	CTGCGAAAA
157	Ran9_156	Random 9mer				0	CTCGGATCGAAAAAAAGCA	GGATCGAAA
158	Ran9_157	Random 9mer				0	GGGACTCGAAAAAACGC	ACTCGAAAA
159	Ran9_158	Random 9mer				0	TGTGCGTCGAAAAATCTAC	GCGTCGAAA
160	Ran9_159	Random 9mer				0	TAGAAGTTCGAAAAAAGTTCT	AAGTTCGAA
161	Ran9_160	Random 9mer				0	CCAATCAAGGAAAAATTATAC	ATCAAGGAA
162	Ran9_161	Random 9mer				0	TGTCACAGGAAAAAAGAAG	CACAGGAAA
163	Ran9_162	Random 9mer				0	GACTACGAGGAAAAAAAGTAT	TACGAGGAA
164	Ran9_163	Random 9mer				0	ATAAATTAGGAAAAACTGGAG	AATTAGGAA
165	Ran9_164	Random 9mer				0	AGGAAACGGAAAAACGGTG	AAACGGAAA
166	Ran9_165	Random 9mer				0	TGTTTCCGGAAAAATGGTG	TTCCGGAAA
167	Ran9_166	Random 9mer				0	GGACGGCGGAAAAAAATCT	CGGCGGAAA
168	Ran9_167	Random 9mer				0	ATATGTTCGGAAAAAGATTGA	TGTTCGGAA
169	Ran9_168	Random 9mer				0	TGCTGAGGGAAAAACACGG	TGAGGGAAA
170	Ran9_169	Random 9mer				0	GGCGTCGGGAAAAATTGAT	GTCGGGAAA
171	Ran9_170	Random 9mer				0	TGAAGGGGAAAAACCGG	AGGGGAAAA
172	Ran9_171	Random 9mer				0	AAACGTGGGAAAAAACACT	CGTGGGAAA
173	Ran9_172	Random 9mer				0	GTTAGATGGAAAAATCGAG	AGATGGAAA
174	Ran9_173	Random 9mer				0	CTGCCTGGAAAAAGCCC	CCTGGAAAA
175	Ran9_174	Random 9mer				0	TAGTCAGTGGAAAAATATCTC	TCAGTGGAA
176	Ran9_175	Random 9mer				0	TCGCTTTGGAAAAAGAGCC	CTTTGGAAA
177	Ran9_176	Random 9mer				0	TGACGAAATGAAAAATTCTAC	CGAAATGAA
178	Ran9_177	Random 9mer				0	AGAATTCATGAAAAACCTAGT	ATTCATGAA
179	Ran9_178	Random 9mer				0	TTCCGGATGAAAAAGTTGA	CGGATGAAA
180	Ran9_179	Random 9mer				0	TGCGCTATGAAAAACACCG	GCTATGAAA
181	Ran9_180	Random 9mer				0	ATCTAACTGAAAAAGGCAC	TAACTGAAA
182	Ran9_181	Random 9mer				0	GCTAGCCTGAAAAATCGAC	AGCCTGAAA
183	Ran9_182	Random 9mer				0	GCTGGGCTGAAAAAACTCG	GGGCTGAAA
184	Ran9_183	Random 9mer				0	TTTGAAATCTGAAAAAACAGTTA	GAAATCTGA
185	Ran9_184	Random 9mer				0	TTGCTAGTGAAAAACGACG	CTAGTGAAA
186	Ran9_185	Random 9mer				0	GTTATCGTGAAAAAAGTGG	ATCGTGAAA
187	Ran9_186	Random 9mer				0	CGCAGGTGAAAAATGCC	AGGTGAAAA
188	Ran9_187	Random 9mer				0	CTGTCTGTGAAAAAATTGC	TCTGTGAAA
189	Ran9_188	Random 9mer				0	CCTATAATTGAAAAAGCTAGT	ATAATTGAA
190	Ran9_189	Random 9mer				0	CGGTGCTTGAAAAAGTTAA	TGCTTGAAA
191	Ran9_190	Random 9mer				0	TACTGGTTGAAAAACAGAC	TGGTTGAAA
192	Ran9_191	Random 9mer				0	CTCGTTTTGAAAAATGAGG	GTTTTGAAA
193	Ran9_192	Random 9mer				0	ATCACATAAATAAAAATAACTGT	ACATAAATA
194	Ran9_193	Random 9mer				0	CTTCGCAATAAAAACGCGC	CGCAATAAA
195	Ran9_194	Random 9mer				0	GGCATGAATAAAAACACAC	ATGAATAAA
196	Ran9_195	Random 9mer				0	ATGACGTAATAAAAACCCTGC	ACGTAATAA
197	Ran9_196	Random 9mer				0	GTGGTACATAAAAACGGCG	GTACATAAA
198	Ran9_197	Random 9mer				0	AACACTCCATAAAAATGCGAA	ACTCCATAA
199	Ran9_198	Random 9mer				0	TGATTAGCATAAAAACAGACA	TTAGCATAA
200	Ran9_199	Random 9mer				0	TACAAATCATAAAAATGAGCG	AAATCATAA
201	Ran9_200	Random 9mer				0	TCGCCAAGATAAAAAAGTGAT	CCAAGATAA
202	Ran9_201	Random 9mer				0	CGAGGCGATAAAAATCACA	GGCGATAAA
203	Ran9_202	Random 9mer				0	GCCCCGGATAAAAAGGATC	CCGGATAAA
204	Ran9_203	Random 9mer				0	GTGCCTGATAAAAAGAATC	CCTGATAAA
205	Ran9_204	Random 9mer				0	CAGGAAGATATAAAAATTATGTA	GAAGATATA
206	Ran9_205	Random 9mer				0	CACTCCTATAAAAAAGACG	TCCTATAAA
207	Ran9_206	Random 9mer				0	ATTCAGGTATAAAAAGGTTTC	CAGGTATAA
208	Ran9_207	Random 9mer				0	GCTTTCTTATAAAAATACCAC	TTCTTATAA
209	Ran9_208	Random 9mer				0	GTGGCAACTAAAAAGTGAA	GCAACTAAA
210	Ran9_209	Random 9mer				0	CAAAACACTAAAAAGGGAG	AACACTAAA
211	Ran9_210	Random 9mer				0	ACACCGACTAAAAACTTGA	CCGACTAAA
212	Ran9_211	Random 9mer				0	CACGAATACTAAAAACGTGTG	GAATACTAA
213	Ran9_212	Random 9mer				0	CTCCGACCTAAAAAGCAAC	CGACCTAAA
214	Ran9_213	Random 9mer				0	TCGCATCCCTAAAAAAATAGC	CATCCCTAA
215	Ran9_214	Random 9mer				0	GTTTGGCCTAAAAAGAATC	TGGCCTAAA
216	Ran9_215	Random 9mer				0	CCGCTTCCTAAAAAATGCG	CTTCCTAAA
217	Ran9_216	Random 9mer				0	AAGTATAGCTAAAAATTCGCA	TATAGCTAA
218	Ran9_217	Random 9mer				0	GCTTGCGCTAAAAAACTGT	TGCGCTAAA
219	Ran9_218	Random 9mer				0	CGACGGGCTAAAAAAACGT	CGGGCTAAA
220	Ran9_219	Random 9mer				0	ATAAGATGCTAAAAATCCTGT	AGATGCTAA
221	Ran9_220	Random 9mer				0	CAGGTATCTAAAAACCACT	GTATCTAAA
222	Ran9_221	Random 9mer				0	AACTCCCTCTAAAAAGATTTG	TCCCTCTAA
223	Ran9_222	Random 9mer				0	ATCTTTGTCTAAAAATGTGCC	TTTGTCTAA
224	Ran9_223	Random 9mer				0	TAGGTGTTCTAAAAACTGCTA	GTGTTCTAA
225	Ran9_224	Random 9mer				0	TCGAGGAAGTAAAAAAGAGAA	AGGAAGTAA
226	Ran9_225	Random 9mer				0	TCGCTACAGTAAAAAGTAATA	CTACAGTAA
227	Ran9_226	Random 9mer				0	AATGTGAGTAAAAACCGCG	GTGAGTAAA
228	Ran9_227	Random 9mer				0	AGGCTTTAGTAAAAATGCACC	CTTTAGTAA
229	Ran9_228	Random 9mer				0	GTAGGACGTAAAAAACAGT	GGACGTAAA
230	Ran9_229	Random 9mer				0	TCCAACCGTAAAAAACGCA	AACCGTAAA
231	Ran9_230	Random 9mer				0	GCGACGCGTAAAAATTGCC	ACGCGTAAA
232	Ran9_231	Random 9mer				0	CTTGCTCGTAAAAAGTCTA	GCTCGTAAA
233	Ran9_232	Random 9mer				0	TCGGTTAGGTAAAAAAACACC	GTTAGGTAA
234	Ran9_233	Random 9mer				0	TCGGACGGTAAAAACTGCT	GACGGTAAA
235	Ran9_234	Random 9mer				0	ACGTCTGGGTAAAAAATCAAT	TCTGGGTAA
236	Ran9_235	Random 9mer				0	GACTACTGGTAAAAACAATCC	TACTGGTAA
237	Ran9_236	Random 9mer				0	GGGACAATGTAAAAAAAACTA	ACAATGTAA
238	Ran9_237	Random 9mer				0	AAGTTCTGTAAAAAGGCTG	TTCTGTAAA
239	Ran9_238	Random 9mer				0	TAGCTAGTGTAAAAATGCTCC	CTAGTGTAA
240	Ran9_239	Random 9mer				0	ATTATGTTGTAAAAAGCATTC	ATGTTGTAA
241	Ran9_240	Random 9mer				0	ATTACACAATTAAAAAATAACGT	ACACAATTA
242	Ran9_241	Random 9mer				0	CAGTGCCATTAAAAATATAGT	TGCCATTAA
243	Ran9_242	Random 9mer				0	TACAAGGATTAAAAATTTGGT	AAGGATTAA
244	Ran9_243	Random 9mer				0	ACCTACTATTAAAAATCATCG	TACTATTAA
245	Ran9_244	Random 9mer				0	CGCCCACTTAAAAACTGCA	CCACTTAAA
246	Ran9_245	Random 9mer				0	CGCCACCTTAAAAAAGGCG	CACCTTAAA
247	Ran9_246	Random 9mer				0	CACCAGCTTAAAAAGCCAC	CAGCTTAAA
248	Ran9_247	Random 9mer				0	GTACGTCTTAAAAACGCCC	CGTCTTAAA
249	Ran9_248	Random 9mer				0	AAAAGTAGTTAAAAAGTGGGT	AGTAGTTAA
250	Ran9_249	Random 9mer				0	GATAGCGTTAAAAACTACG	AGCGTTAAA
251	Ran9_250	Random 9mer				0	TAAGTGGTTAAAAAGACGC	GTGGTTAAA
252	Ran9_251	Random 9mer				0	TCTCATTGTTAAAAATTAAGC	CATTGTTAA
253	Ran9_252	Random 9mer				0	AGTGAAATTTAAAAACACGCC	GAAATTTAA
254	Ran9_253	Random 9mer				0	GTGCGCTTTAAAAAATTGC	CGCTTTAAA
255	Ran9_254	Random 9mer				0	TTTCCTGTTTAAAAAAACCAT	CCTGTTTAA
256	Ran9_255	Random 9mer				0	AGACGGTTTTAAAAAACTAGC	CGGTTTTAA
257	Ran9_256	Random 9mer				0	GGTTTGAAAACAAAAAATCCC	TTGAAAACA
258	Ran9_257	Random 9mer				0	TCGGTCAAACAAAAAGGTG	GTCAAACAA
259	Ran9_258	Random 9mer				0	TAGCTAGAAACAAAACCCTTG	CTAGAAACA
260	Ran9_259	Random 9mer				0	TTCTAATAAACAAAAACAGCG	TAATAAACA
261	Ran9_260	Random 9mer				0	GTCTGACAACAAAACTATC	TGACAACAA
262	Ran9_261	Random 9mer				0	TTTGCCCAACAAAAAGTGC	GCCCAACAA
263	Ran9_262	Random 9mer				0	GAGTCGCAACAAAAGTGTG	TCGCAACAA
264	Ran9_263	Random 9mer				0	TTCCAATCAACAAAAGAAATG	CAATCAACA
265	Ran9_264	Random 9mer				0	CACGGAGAACAAAATGGAC	GGAGAACAA
266	Ran9_265	Random 9mer				0	TTAGCCGAACAAAAGTACG	GCCGAACAA
267	Ran9_266	Random 9mer				0	TCGTGTGGAACAAAATTTTTC	TGTGGAACA
268	Ran9_267	Random 9mer				0	GGGTTATGAACAAAACATTCC	TTATGAACA
269	Ran9_268	Random 9mer				0	ATCTATATAACAAAATGTCAC	TATATAACA
270	Ran9_269	Random 9mer				0	ACCGAGCTAACAAAATATTAG	GAGCTAACA
271	Ran9_270	Random 9mer				0	TACCAGTAACAAAATCCTC	CAGTAACAA
272	Ran9_271	Random 9mer				0	TCTTACTTAACAAAAATTGAG	TACTTAACA
273	Ran9_272	Random 9mer				0	TGAGGAACACAAAAGGTTC	GGAACACAA
274	Ran9_273	Random 9mer				0	GGTCCACACAAAAGTGC	CCACACAAA
275	Ran9_274	Random 9mer				0	GGGTGGACACAAAACCAAA	TGGACACAA
276	Ran9_275	Random 9mer				0	AAAGCTACACAAAAGACTC	GCTACACAA
277	Ran9_276	Random 9mer				0	AGGAATACCACAAAAAGACAG	AATACCACA
278	Ran9_277	Random 9mer				0	CACACCCCACAAAATCTTC	ACCCCACAA
279	Ran9_278	Random 9mer				0	AGGGGCCACAAAACACC	GGCCACAAA
280	Ran9_279	Random 9mer				0	CCCATTCCACAAAAGCATC	ATTCCACAA
281	Ran9_280	Random 9mer				0	ACTGAAGCACAAAATCAAC	GAAGCACAA
282	Ran9_281	Random 9mer				0	GCAACGCACAAAACCCT	ACGCACAAA
283	Ran9_282	Random 9mer				0	TTATTGGCACAAAAACCTC	TTGGCACAA
284	Ran9_283	Random 9mer				0	ATCATCTGCACAAAAAACCAA	ATCTGCACA
285	Ran9_284	Random 9mer				0	ACCGCATCACAAAATACTT	GCATCACAA
286	Ran9_285	Random 9mer				0	GAATAGCTCACAAAATTTTGG	TAGCTCACA
287	Ran9_286	Random 9mer				0	CGCTAGTCACAAAACTCAC	TAGTCACAA
288	Ran9_287	Random 9mer				0	GACTATTCACAAAAAGCTG	TATTCACAA
289	Ran9_288	Random 9mer				0	CTTTTAAAGACAAAATAGTGC	TTAAAGACA
290	Ran9_289	Random 9mer				0	GGTATCAGACAAAACGGGT	ATCAGACAA
291	Ran9_290	Random 9mer				0	TCGCAGAGACAAAAGTTCA	CAGAGACAA
292	Ran9_291	Random 9mer				0	TTCTACTAGACAAAAAAAAGG	TACTAGACA
293	Ran9_292	Random 9mer				0	AACTCACGACAAAACTCTC	TCACGACAA
294	Ran9_293	Random 9mer				0	GTCACCGACAAAAGGAG	ACCGACAAA
295	Ran9_294	Random 9mer				0	CCGTGCGACAAAAGAAG	TGCGACAAA
296	Ran9_295	Random 9mer				0	AAGGTTCGACAAAAACAAC	GTTCGACAA
297	Ran9_296	Random 9mer				0	TTCATTAGGACAAAAGTGGTT	ATTAGGACA
298	Ran9_297	Random 9mer				0	GTCGCGGACAAAACCTC	GCGGACAAA
299	Ran9_298	Random 9mer				0	TACGGGGGACAAAATGAAG	GGGGGACAA
300	Ran9_299	Random 9mer				0	GGAGCTGGACAAAATTTAT	GCTGGACAA
301	Ran9_300	Random 9mer				0	CACTCATGACAAAAGAGCT	TCATGACAA
302	Ran9_301	Random 9mer				0	AACCTCTGACAAAATGTGA	CTCTGACAA
303	Ran9_302	Random 9mer				0	GGGCGTGACAAAATCGT	CGTGACAAA
304	Ran9_303	Random 9mer				0	TGACCTTGACAAAACAACT	CCTTGACAA
305	Ran9_304	Random 9mer				0	CGATTTAATACAAAAAGTTCA	TTTAATACA
306	Ran9_305	Random 9mer				0	CACTGCATACAAAAGCTAT	TGCATACAA
307	Ran9_306	Random 9mer				0	CACCCGATACAAAACTAAA	CCGATACAA
308	Ran9_307	Random 9mer				0	TAGTAATTATACAAAAGTTTTCA	TAATTATAC
309	Ran9_308	Random 9mer				0	CGAGAAAACTACAAAATAATTTC	GAAAACTAC
310	Ran9_309	Random 9mer				0	CGCCCCTACAAAATACG	CCCTACAAA
311	Ran9_310	Random 9mer				0	TTTTGAGCTACAAAAACTTTA	TGAGCTACA
312	Ran9_311	Random 9mer				0	TCGGATCTACAAAACCGCT	GATCTACAA
313	Ran9_312	Random 9mer				0	TTCGCCAGTACAAAATTAAGT	GCCAGTACA
314	Ran9_313	Random 9mer				0	ATGATGCGTACAAAAGGATTT	ATGCGTACA
315	Ran9_314	Random 9mer				0	GAAACGGTACAAAACACAA	ACGGTACAA
316	Ran9_315	Random 9mer				0	GATGTTGTACAAAATCTGG	GTTGTACAA
317	Ran9_316	Random 9mer				0	GGTTACATTACAAAAGACTTC	TACATTACA
318	Ran9_317	Random 9mer				0	GCAGTCTTACAAAACGAGG	GTCTTACAA
319	Ran9_318	Random 9mer				0	GGATCGTTACAAAAAGGAC	TCGTTACAA
320	Ran9_319	Random 9mer				0	AAGGCTTTTACAAAATGCCTA	GCTTTTACA
321	Ran9_320	Random 9mer				0	TACGAAAACCAAAAACCAC	GAAAACCAA
322	Ran9_321	Random 9mer				0	CTTTAACAACCAAAATTACAT	TAACAACCA
323	Ran9_322	Random 9mer				0	GGCGAGAACCAAAAGACTC	GAGAACCAA
324	Ran9_323	Random 9mer				0	GTTTTTAACCAAAAGTGCG	TTTAACCAA
325	Ran9_324	Random 9mer				0	ACTTAACACCAAAACGACA	TAACACCAA
326	Ran9_325	Random 9mer				0	CCTGCCACCAAAACTCT	GCCACCAAA
327	Ran9_326	Random 9mer				0	AGCAAAGCACCAAAAAAATCC	AAAGCACCA
328	Ran9_327	Random 9mer				0	CCCGGTCACCAAAAGTTAA	GGTCACCAA
329	Ran9_328	Random 9mer				0	CGAGGAGACCAAAAAACCT	GGAGACCAA
330	Ran9_329	Random 9mer				0	GTACACGACCAAAAGAAAC	CACGACCAA
331	Ran9_330	Random 9mer				0	GGAGCGGACCAAAAATACG	GCGGACCAA
332	Ran9_331	Random 9mer				0	ACGAGTGACCAAAACCCAC	AGTGACCAA
333	Ran9_332	Random 9mer				0	CTGTAATACCAAAAGCCAG	TAATACCAA
334	Ran9_333	Random 9mer				0	CGTCCTACCAAAAGGCT	CCTACCAAA
335	Ran9_334	Random 9mer				0	ACCCGGTACCAAAACTCAT	CGGTACCAA
336	Ran9_335	Random 9mer				0	AGGAGTTACCAAAAAAGGG	AGTTACCAA
337	Ran9_336	Random 9mer				0	TACCTAACCCAAAACACCA	CTAACCCAA
338	Ran9_337	Random 9mer				0	AGACACACCCAAAATGGCT	CACACCCAA
339	Ran9_338	Random 9mer				0	AGCTTTGACCCAAAAACTAAG	TTTGACCCA
340	Ran9_339	Random 9mer				0	TGTCGTACCCAAAACTCGG	CGTACCCAA
341	Ran9_340	Random 9mer				0	CTACTACCCCAAAACAAAG	CTACCCCAA
342	Ran9_341	Random 9mer				0	GATGCCCCCAAAATAGG	GCCCCCAAA
343	Ran9_342	Random 9mer				0	GTCCGCCCCAAAACGGA	CGCCCCAAA
344	Ran9_343	Random 9mer				0	GACCTCCCCAAAACCCT	CTCCCCAAA
345	Ran9_344	Random 9mer				0	CTTAGAGCCCAAAATGTGA	AGAGCCCAA
346	Ran9_345	Random 9mer				0	AGGGCGCCCAAAAAACA	GCGCCCAAA
347	Ran9_346	Random 9mer				0	GTACGGCCCAAAATCCA	CGGCCCAAA
348	Ran9_347	Random 9mer				0	TCGTCTGCCCAAAATAGCA	TCTGCCCAA
349	Ran9_348	Random 9mer				0	CCTAAATCCCAAAACCATT	AAATCCCAA
350	Ran9_349	Random 9mer				0	CGAACTCCCAAAAAGCG	ACTCCCAAA
351	Ran9_350	Random 9mer				0	AACTATGTCCCAAAAGTGATC	TATGTCCCA
352	Ran9_351	Random 9mer				0	AAGGACTTCCCAAAAGAAATG	GACTTCCCA
353	Ran9_352	Random 9mer				0	AGACAAGCCAAAAGCCG	CAAGCCAAA
354	Ran9_353	Random 9mer				0	GACCTCAGCCAAAATTCTT	CTCAGCCAA
355	Ran9_354	Random 9mer				0	TATGCGAGCCAAAAGGTTG	GCGAGCCAA
356	Ran9_355	Random 9mer				0	GCGTTAGCCAAAAAGCG	TTAGCCAAA
357	Ran9_356	Random 9mer				0	CGATACGCCAAAATGGC	TACGCCAAA
358	Ran9_357	Random 9mer				0	ACTGGCCGCCAAAAGTTTG	GGCCGCCAA
359	Ran9_358	Random 9mer				0	GACGGCGCCAAAAATTC	GGCGCCAAA
360	Ran9_359	Random 9mer				0	ATCTATCGCCAAAACACGT	TATCGCCAA
361	Ran9_360	Random 9mer				0	TCTCAAGGCCAAAAAGTGT	CAAGGCCAA
362	Ran9_361	Random 9mer				0	CCCCGGCCAAAACGC	CGGCCAAAA
363	Ran9_362	Random 9mer				0	CTCCGGGCCAAAACTTT	CGGGCCAAA
364	Ran9_363	Random 9mer				0	CTTGATGGCCAAAAGAGAC	GATGGCCAA
365	Ran9_364	Random 9mer				0	CGATGATGCCAAAATTGTT	TGATGCCAA
366	Ran9_365	Random 9mer				0	CGACCTGCCAAAATGGA	CCTGCCAAA
367	Ran9_366	Random 9mer				0	TGTTGTGCCAAAAGGCG	TGTGCCAAA
368	Ran9_367	Random 9mer				0	TTCGATTGCCAAAACGTAA	GATTGCCAA
369	Ran9_368	Random 9mer				0	TATTCAATCCAAAACCCTC	TCAATCCAA
370	Ran9_369	Random 9mer				0	TACGGCATCCAAAATCACC	GGCATCCAA
371	Ran9_370	Random 9mer				0	TGTCTGATCCAAAATCTGT	CTGATCCAA
372	Ran9_371	Random 9mer				0	GACTGTTATCCAAAACTTATT	TGTTATCCA
373	Ran9_372	Random 9mer				0	TTGCAACTCCAAAAGCAAG	CAACTCCAA
374	Ran9_373	Random 9mer				0	GTATCCTCCAAAAGCGC	TCCTCCAAA
375	Ran9_374	Random 9mer				0	ACGCGCTCCAAAAAAGC	CGCTCCAAA
376	Ran9_375	Random 9mer				0	CGGTCTCTCCAAAAATACT	TCTCTCCAA
377	Ran9_376	Random 9mer				0	TCACGAGTCCAAAAGACAC	CGAGTCCAA
378	Ran9_377	Random 9mer				0	GATAATCGTCCAAAACATTAT	AATCGTCCA
379	Ran9_378	Random 9mer				0	GATTAGGTCCAAAACCTTC	TAGGTCCAA
380	Ran9_379	Random 9mer				0	AAAGTTTGTCCAAAAACTCAC	GTTTGTCCA
381	Ran9_380	Random 9mer				0	TCGCCATTCCAAAACTGTA	CCATTCCAA
382	Ran9_381	Random 9mer				0	CTTTACTTCCAAAAACGGC	TACTTCCAA
383	Ran9_382	Random 9mer				0	AGCTGGTTCCAAAAGTTGC	TGGTTCCAA
384	Ran9_383	Random 9mer				0	GTATCGTTTCCAAAAATGTAC	TCGTTTCCA
385	Ran9_384	Random 9mer				0	ATGGCAAAGCAAAACTGTT	GCAAAGCAA
386	Ran9_385	Random 9mer				0	ATAACCAAGCAAAACGAGT	ACCAAGCAA
387	Ran9_386	Random 9mer				0	TGAATGAAGCAAAACACCA	ATGAAGCAA
388	Ran9_387	Random 9mer				0	TAACCTAAGCAAAAGCAAG	CCTAAGCAA
389	Ran9_388	Random 9mer				0	ACTCTACAGCAAAATACAC	CTACAGCAA
390	Ran9_389	Random 9mer				0	TCCATTCCAGCAAAAATATGC	ATTCCAGCA
391	Ran9_390	Random 9mer				0	CACAGGCAGCAAAATTTTA	AGGCAGCAA
392	Ran9_391	Random 9mer				0	ACTTCTCAGCAAAAGGTGA	TCTCAGCAA
393	Ran9_392	Random 9mer				0	TGTCCAGAGCAAAATATTG	CCAGAGCAA
394	Ran9_393	Random 9mer				0	TCGACGAGCAAAAGACG	ACGAGCAAA
395	Ran9_394	Random 9mer				0	GGCGGGAGCAAAAGCTC	GGGAGCAAA
396	Ran9_395	Random 9mer				0	CTGTATGAGCAAAACCTCG	TATGAGCAA
397	Ran9_396	Random 9mer				0	GGCTATAGCAAAACCGC	TATAGCAAA
398	Ran9_397	Random 9mer				0	GTGAGACTAGCAAAATTCTAC	AGACTAGCA
399	Ran9_398	Random 9mer				0	TTAGTAAGTAGCAAAAATTATAA	GTAAGTAGC
400	Ran9_399	Random 9mer				0	ATGCTGTTAGCAAAATCCAAT	CTGTTAGCA
401	Ran9_400	Random 9mer				0	GGCTAAACGCAAAAGTCCC	TAAACGCAA
402	Ran9_401	Random 9mer				0	GGGAGCACGCAAAACTTAA	AGCACGCAA
403	Ran9_402	Random 9mer				0	CCACAGACGCAAAATTAGC	CAGACGCAA
404	Ran9_403	Random 9mer				0	CCTAGTACGCAAAATTCAA	AGTACGCAA
405	Ran9_404	Random 9mer				0	AGGGTACCGCAAAAACGTA	GTACCGCAA
406	Ran9_405	Random 9mer				0	CACGCCCGCAAAAGGAA	GCCCGCAAA
407	Ran9_406	Random 9mer				0	ACCAGCCGCAAAAGTCG	AGCCGCAAA
408	Ran9_407	Random 9mer				0	GGGATCCGCAAAATGGT	ATCCGCAAA
409	Ran9_408	Random 9mer				0	TAAGAAGCGCAAAAACAAC	GAAGCGCAA
410	Ran9_409	Random 9mer				0	GGTTCGCGCAAAACTAC	TCGCGCAAA
411	Ran9_410	Random 9mer				0	GGCGGGCGCAAAAAAAG	GGGCGCAAA
412	Ran9_411	Random 9mer				0	GGCTTGCGCAAAACAGC	TTGCGCAAA
413	Ran9_412	Random 9mer				0	CTGACATCGCAAAAATGCC	ACATCGCAA
414	Ran9_413	Random 9mer				0	GGTATCTCGCAAAAGCTGA	ATCTCGCAA
415	Ran9_414	Random 9mer				0	CATCGTCGCAAAAGCGT	CGTCGCAAA
416	Ran9_415	Random 9mer				0	GACCTTCGCAAAACGGA	CTTCGCAAA
417	Ran9_416	Random 9mer				0	AGGGAAGGCAAAAGCGC	GAAGGCAAA
418	Ran9_417	Random 9mer				0	CTTCGCAGGCAAAAATTAC	CGCAGGCAA
419	Ran9_418	Random 9mer				0	CTGGGAGGCAAAAGAAC	GGAGGCAAA
420	Ran9_419	Random 9mer				0	GTCAATAGGCAAAAGGTCA	AATAGGCAA
421	Ran9_420	Random 9mer				0	GTGCACGGCAAAAAGCG	CACGGCAAA
422	Ran9_421	Random 9mer				0	AACCCCGGCAAAAGTGC	CCCGGCAAA
423	Ran9_422	Random 9mer				0	GCTGGCGGCAAAATAGA	GGCGGCAAA
424	Ran9_423	Random 9mer				0	CATGTCGGCAAAACTCG	GTCGGCAAA
425	Ran9_424	Random 9mer				0	TGCACAGGGCAAAAGTATA	ACAGGGCAA
426	Ran9_425	Random 9mer				0	CTTCCGGGCAAAATAGC	CCGGGCAAA
427	Ran9_426	Random 9mer				0	AAAAGGGGGCAAAACGAAG	AGGGGGCAA
428	Ran9_427	Random 9mer				0	TTGTTTGGGCAAAATCGGC	TTTGGGCAA
429	Ran9_428	Random 9mer				0	GGTAAATGGCAAAATTTCG	AAATGGCAA
430	Ran9_429	Random 9mer				0	TAGAGTCTGGCAAAAAAATAG	AGTCTGGCA
431	Ran9_430	Random 9mer				0	AGCTAGTGGCAAAAACGGG	TAGTGGCAA
432	Ran9_431	Random 9mer				0	CGAATTTGGCAAAAACAGA	ATTTGGCAA
433	Ran9_432	Random 9mer				0	AGAACAAATGCAAAACCTAAC	ACAAATGCA
434	Ran9_433	Random 9mer				0	TCTAACATGCAAAAGACGC	AACATGCAA
435	Ran9_434	Random 9mer				0	GATCTGATGCAAAACGCTA	CTGATGCAA
436	Ran9_435	Random 9mer				0	GAGGCTATGCAAAAAGAAG	GCTATGCAA
437	Ran9_436	Random 9mer				0	TAGTTACTGCAAAACAGCA	TTACTGCAA
438	Ran9_437	Random 9mer				0	GAGCCCTGCAAAACACC	CCCTGCAAA
439	Ran9_438	Random 9mer				0	AGGATGCTGCAAAAGGGAA	ATGCTGCAA
440	Ran9_439	Random 9mer				0	ACGAGTCTGCAAAAAAGCA	AGTCTGCAA
441	Ran9_440	Random 9mer				0	AGCTGAGTGCAAAAAAGCT	TGAGTGCAA
442	Ran9_441	Random 9mer				0	GGACACGTGCAAAATTGCG	CACGTGCAA
443	Ran9_442	Random 9mer				0	CTTGTGGTGCAAAAAGTTA	GTGGTGCAA
444	Ran9_443	Random 9mer				0	ATTGGTGTGCAAAATAACC	GGTGTGCAA
445	Ran9_444	Random 9mer				0	GATGAATTGCAAAACGTAG	GAATTGCAA
446	Ran9_445	Random 9mer				0	AGCCGCTTGCAAAAAAGGG	CGCTTGCAA
447	Ran9_446	Random 9mer				0	TCCCGTTGCAAAAGGCA	CGTTGCAAA
448	Ran9_447	Random 9mer				0	CCTGGTTTGCAAAAGTTCT	GGTTTGCAA
449	Ran9_448	Random 9mer				0	AGCAGAAATCAAAAGAGGG	AGAAATCAA
450	Ran9_449	Random 9mer				0	TCTACTCAATCAAAAGCATAC	ACTCAATCA
451	Ran9_450	Random 9mer				0	CCGGGAATCAAAATCCG	GGAATCAAA
452	Ran9_451	Random 9mer				0	TTGGCATAATCAAAATTTGCG	GCATAATCA
453	Ran9_452	Random 9mer				0	CATACACATCAAAATCTCG	ACACATCAA
454	Ran9_453	Random 9mer				0	CCTATCCATCAAAAGCTCG	ATCCATCAA
455	Ran9_454	Random 9mer				0	TTAACGCATCAAAACCAAG	ACGCATCAA
456	Ran9_455	Random 9mer				0	ATTTGTTCATCAAAAATGCAG	TGTTCATCA
457	Ran9_456	Random 9mer				0	GTGTCAGATCAAAAATGGA	TCAGATCAA
458	Ran9_457	Random 9mer				0	GTGATCGATCAAAACAGCA	ATCGATCAA
459	Ran9_458	Random 9mer				0	CTTCAGGATCAAAAACCCG	CAGGATCAA
460	Ran9_459	Random 9mer				0	AGGTGTGATCAAAAGGCTA	TGTGATCAA
461	Ran9_460	Random 9mer				0	CGTACGATATCAAAACAAATG	ACGATATCA
462	Ran9_461	Random 9mer				0	ATCGGCTATCAAAAGTCGG	GGCTATCAA
463	Ran9_462	Random 9mer				0	GCGCGTATCAAAACGAC	CGTATCAAA
464	Ran9_463	Random 9mer				0	TACGTTTTATCAAAAACCGCG	GTTTTATCA
465	Ran9_464	Random 9mer				0	TTACCTTAACTCAAAAGAATTTA	CCTTAACTC
466	Ran9_465	Random 9mer				0	AAGGACACTCAAAAAAGAC	GACACTCAA
467	Ran9_466	Random 9mer				0	CCTTCGACTCAAAATATGG	TCGACTCAA
468	Ran9_467	Random 9mer				0	AGGATATACTCAAAACCCAAC	ATATACTCA
469	Ran9_468	Random 9mer				0	GGGCACCTCAAAAGGGC	CACCTCAAA
470	Ran9_469	Random 9mer				0	TGCTACCCTCAAAATCCCC	TACCCTCAA
471	Ran9_470	Random 9mer				0	TGGGAGCCTCAAAACTTTA	GAGCCTCAA
472	Ran9_471	Random 9mer				0	TGGGGTCCTCAAAAACCTC	GGTCCTCAA
473	Ran9_472	Random 9mer				0	CAAAAAGCTCAAAAGCCAT	AAAGCTCAA
474	Ran9_473	Random 9mer				0	CTTCTCGCTCAAAAAGTCA	CTCGCTCAA
475	Ran9_474	Random 9mer				0	GGTAGGCTCAAAATGCG	AGGCTCAAA
476	Ran9_475	Random 9mer				0	GATGTTGCTCAAAAGCTAT	GTTGCTCAA
477	Ran9_476	Random 9mer				0	ACCCCATCTCAAAAATCAT	CCATCTCAA
478	Ran9_477	Random 9mer				0	AGGGCTCTCAAAACGGG	GCTCTCAAA
479	Ran9_478	Random 9mer				0	TTGGAGGTCTCAAAATAAAGT	GAGGTCTCA
480	Ran9_479	Random 9mer				0	GGACATTCTCAAAAGGTCG	CATTCTCAA
481	Ran9_480	Random 9mer				0	GTCCCAAGTCAAAAATCAA	CCAAGTCAA
482	Ran9_481	Random 9mer				0	CTGACAGTCAAAACCCG	ACAGTCAAA
483	Ran9_482	Random 9mer				0	GTTCGGAGTCAAAAAGGAC	CGGAGTCAA
484	Ran9_483	Random 9mer				0	CGCCTAGTCAAAACAGC	CTAGTCAAA
485	Ran9_484	Random 9mer				0	AGACTACGTCAAAACCGCG	CTACGTCAA
486	Ran9_485	Random 9mer				0	CGCCACCGTCAAAAGATAT	CACCGTCAA
487	Ran9_486	Random 9mer				0	ATCTTGCGTCAAAACGTCC	TTGCGTCAA
488	Ran9_487	Random 9mer				0	ACACATTCGTCAAAATATTGG	CATTCGTCA
489	Ran9_488	Random 9mer				0	GTTAAAGGTCAAAAGGTTG	AAAGGTCAA
490	Ran9_489	Random 9mer				0	ACAGCGGTCAAAATCCG	GCGGTCAAA
491	Ran9_490	Random 9mer				0	GCCAGGGTCAAAAAGTC	AGGGTCAAA
492	Ran9_491	Random 9mer				0	GCCGTGGTCAAAAGACG	GTGGTCAAA
493	Ran9_492	Random 9mer				0	TTCCTGATGTCAAAACTTCTT	CTGATGTCA
494	Ran9_493	Random 9mer				0	TACACCTGTCAAAAAACCG	ACCTGTCAA
495	Ran9_494	Random 9mer				0	TTCGAGTGTCAAAAGTACA	GAGTGTCAA
496	Ran9_495	Random 9mer				0	ACTTCTTGTCAAAAGCGTT	TCTTGTCAA
497	Ran9_496	Random 9mer				0	GACGTAATTCAAAATGGCC	GTAATTCAA
498	Ran9_497	Random 9mer				0	TGCGAACATTCAAAAACTAAT	GAACATTCA
499	Ran9_498	Random 9mer				0	CGCAGGATTCAAAAAATCT	AGGATTCAA
500	Ran9_499	Random 9mer				0	GAGATATATTCAAAATAACCA	ATATATTCA
501	Ran9_500	Random 9mer				0	GCTGGACTTCAAAAGTAAT	GGACTTCAA
502	Ran9_501	Random 9mer				0	TCGGTCCTTCAAAATTAGA	GTCCTTCAA
503	Ran9_502	Random 9mer				0	AAGTGGCTTCAAAACTGTG	TGGCTTCAA
504	Ran9_503	Random 9mer				0	TGGTGTCTTCAAAATGGGC	TGTCTTCAA
505	Ran9_504	Random 9mer				0	CCTCTAGTTCAAAAACCGC	CTAGTTCAA
506	Ran9_505	Random 9mer				0	GCCTCCGTTCAAAAATAGG	TCCGTTCAA
507	Ran9_506	Random 9mer				0	TGCGGGGTTCAAAACCAAT	GGGGTTCAA
508	Ran9_507	Random 9mer				0	TATACCTGTTCAAAAGTCAAG	ACCTGTTCA
509	Ran9_508	Random 9mer				0	AGGTCAATTTCAAAATCACTC	TCAATTTCA
510	Ran9_509	Random 9mer				0	TCGCCTTTCAAAACCCG	CCTTTCAAA
511	Ran9_510	Random 9mer				0	AAAAAAGTTTCAAAATTCTGG	AAAGTTTCA
512	Ran9_511	Random 9mer				0	TTTATTTTTTCAAAACCTCCC	ATTTTTTCA
513	Ran9_512	Random 9mer				0	GTTCTCAAAAGAAAAGTTATA	CTCAAAAGA
514	Ran9_513	Random 9mer				0	ACATATTCAAAGAAAATCATTAC	TATTCAAAG
515	Ran9_514	Random 9mer				0	GAAACGAAAGAAAACGAGC	ACGAAAGAA
516	Ran9_515	Random 9mer				0	ATTCCTTTAAAGAAAATATCAAT	CCTTTAAAG
517	Ran9_516	Random 9mer				0	AACGGACAAGAAAACACGA	GGACAAGAA
518	Ran9_517	Random 9mer				0	AGGTCCCAAGAAAAAATTG	TCCCAAGAA
519	Ran9_518	Random 9mer				0	GTTACGCAAGAAAACGCAC	ACGCAAGAA
520	Ran9_519	Random 9mer				0	AGCCTATCAAGAAAAAGAGAC	CTATCAAGA
521	Ran9_520	Random 9mer				0	TTAGATAGAAGAAAACTGCTA	GATAGAAGA
522	Ran9_521	Random 9mer				0	AAGTCCCGAAGAAAATAATTT	TCCCGAAGA
523	Ran9_522	Random 9mer				0	GGTGAGGAAGAAAAAGTCG	GAGGAAGAA
524	Ran9_523	Random 9mer				0	CAGGATGAAGAAAAGGAGG	GATGAAGAA
525	Ran9_524	Random 9mer				0	GCACGATAAGAAAAGGCAG	CGATAAGAA
526	Ran9_525	Random 9mer				0	ACCTACTAAGAAAAGAACG	TACTAAGAA
527	Ran9_526	Random 9mer				0	TACAGTGTAAGAAAAGCTTGG	AGTGTAAGA
528	Ran9_527	Random 9mer				0	GTAAGTTTAAGAAAACCATCT	AGTTTAAGA
529	Ran9_528	Random 9mer				0	GAAGGAACAGAAAACTCTG	GGAACAGAA
530	Ran9_529	Random 9mer				0	AGAATCACAGAAAACGTAG	ATCACAGAA
531	Ran9_530	Random 9mer				0	CGAGAGACAGAAAAAAGGG	GAGACAGAA
532	Ran9_531	Random 9mer				0	ACGGCTACAGAAAATCATT	GCTACAGAA
533	Ran9_532	Random 9mer				0	CACGAACCAGAAAAACACG	GAACCAGAA
534	Ran9_533	Random 9mer				0	CTTCTCCCAGAAAACTTAA	CTCCCAGAA
535	Ran9_534	Random 9mer				0	AATGCGCCAGAAAATATGC	GCGCCAGAA
536	Ran9_535	Random 9mer				0	AGTTAATCCAGAAAACGTTAT	TAATCCAGA
537	Ran9_536	Random 9mer				0	TCACCAGCAGAAAACCAGT	CCAGCAGAA
538	Ran9_537	Random 9mer				0	CCAGCGCAGAAAAAGAG	GCGCAGAAA
539	Ran9_538	Random 9mer				0	ACCCAGGCAGAAAAGATGT	CAGGCAGAA
540	Ran9_539	Random 9mer				0	TGACGTGCAGAAAAGACCG	CGTGCAGAA
541	Ran9_540	Random 9mer				0	CCGACTATCAGAAAATTTAGG	ACTATCAGA
542	Ran9_541	Random 9mer				0	ACCTTGCTCAGAAAAATTAGA	TTGCTCAGA
543	Ran9_542	Random 9mer				0	CCCTTGTCAGAAAAATCGT	TTGTCAGAA
544	Ran9_543	Random 9mer				0	GTGACGTTCAGAAAACAAAAT	ACGTTCAGA
545	Ran9_544	Random 9mer				0	CAAACTAAGAGAAAAAGTCTG	ACTAAGAGA
546	Ran9_545	Random 9mer				0	CATACCAGAGAAAATGTTG	ACCAGAGAA
547	Ran9_546	Random 9mer				0	AAGTGGAGAGAAAAACCGC	TGGAGAGAA
548	Ran9_547	Random 9mer				0	CCCGATAGAGAAAACTCGA	GATAGAGAA
549	Ran9_548	Random 9mer				0	CAGTTACGAGAAAACCTGG	TTACGAGAA
550	Ran9_549	Random 9mer				0	GCCGCCGAGAAAATCCG	GCCGAGAAA
551	Ran9_550	Random 9mer				0	GCAGGCGAGAAAAGGCC	GGCGAGAAA
552	Ran9_551	Random 9mer				0	GTGGGTCGAGAAAATTGAC	GGTCGAGAA
553	Ran9_552	Random 9mer				0	GTGTCAAGGAGAAAAATGAAT	TCAAGGAGA
554	Ran9_553	Random 9mer				0	GCCTAACGGAGAAAATATTTG	TAACGGAGA
555	Ran9_554	Random 9mer				0	TAGTAGGGAGAAAACAGCC	TAGGGAGAA
556	Ran9_555	Random 9mer				0	GTTTCTTGGAGAAAAATTACT	TCTTGGAGA
557	Ran9_556	Random 9mer				0	CCGCCATGAGAAAAAGGTC	CCATGAGAA
558	Ran9_557	Random 9mer				0	CATTTACTGAGAAAAACATTA	TTACTGAGA
559	Ran9_558	Random 9mer				0	AGGGCGTGAGAAAAAAATT	GCGTGAGAA
560	Ran9_559	Random 9mer				0	GGAGGTTGAGAAAAGTATA	GGTTGAGAA
561	Ran9_560	Random 9mer				0	TCCCTAAATAGAAAACAAAAG	CTAAATAGA
562	Ran9_561	Random 9mer				0	TGACGCATAGAAAACCTCT	CGCATAGAA
563	Ran9_562	Random 9mer				0	GCCTAGATAGAAAAGGCGG	TAGATAGAA
564	Ran9_563	Random 9mer				0	TGTAGTATAGAAAAGCCTG	AGTATAGAA
565	Ran9_564	Random 9mer				0	CGGCACTAGAAAAACGC	CACTAGAAA
566	Ran9_565	Random 9mer				0	CGGCACCTAGAAAAGTGTC	CACCTAGAA
567	Ran9_566	Random 9mer				0	ACATAAGCTAGAAAATTTGAG	TAAGCTAGA
568	Ran9_567	Random 9mer				0	GTGACCTCTAGAAAACTATTA	ACCTCTAGA
569	Ran9_568	Random 9mer				0	CACGTAGTAGAAAATGCCC	GTAGTAGAA
570	Ran9_569	Random 9mer				0	TGCATCGTAGAAAAGGTAT	ATCGTAGAA
571	Ran9_570	Random 9mer				0	GTTTGGGTAGAAAACTTAC	TGGGTAGAA
572	Ran9_571	Random 9mer				0	GACTCTTGTAGAAAAACTCAA	TCTTGTAGA
573	Ran9_572	Random 9mer				0	GGTTGATTAGAAAATCAGC	TGATTAGAA
574	Ran9_573	Random 9mer				0	AGGACCTTAGAAAATCGTG	ACCTTAGAA
575	Ran9_574	Random 9mer				0	GGTCAGTTAGAAAACCTGG	CAGTTAGAA
576	Ran9_575	Random 9mer				0	TCAGGATTTAGAAAAAAGAAT	GGATTTAGA
577	Ran9_576	Random 9mer				0	GACCAAAACGAAAATGTAG	CAAAACGAA
578	Ran9_577	Random 9mer				0	TGCAGCAACGAAAAAGGCT	AGCAACGAA
579	Ran9_578	Random 9mer				0	AGGTGGAACGAAAATGGGG	TGGAACGAA
580	Ran9_579	Random 9mer				0	ATTAACTAACGAAAAGAACAG	AACTAACGA
581	Ran9_580	Random 9mer				0	ACGGTACACGAAAAATCTC	GTACACGAA
582	Ran9_581	Random 9mer				0	TGGAGCCACGAAAATTTGA	AGCCACGAA
583	Ran9_582	Random 9mer				0	AGACAGCACGAAAACCAGT	CAGCACGAA
584	Ran9_583	Random 9mer				0	TGGCCTCACGAAAAGCTAA	CCTCACGAA
585	Ran9_584	Random 9mer				0	CTCATAGACGAAAATACAC	ATAGACGAA
586	Ran9_585	Random 9mer				0	TCACCCGACGAAAACCTTT	CCCGACGAA
587	Ran9_586	Random 9mer				0	CGTGGGACGAAAAGGAC	GGGACGAAA
588	Ran9_587	Random 9mer				0	CTACTGACGAAAACGCC	CTGACGAAA
589	Ran9_588	Random 9mer				0	TTGGTGAATACGAAAATTTAAAA	GTGAATACG
590	Ran9_589	Random 9mer				0	AAATATCTACGAAAAGATCCA	TATCTACGA
591	Ran9_590	Random 9mer				0	AGATTTGTACGAAAACATGAG	TTTGTACGA
592	Ran9_591	Random 9mer				0	ATTCCCTTTACGAAAATATATTC	CCCTTTACG
593	Ran9_592	Random 9mer				0	GAGATAACCGAAAAAGTAG	ATAACCGAA
594	Ran9_593	Random 9mer				0	TGGTACACCGAAAACAGGT	TACACCGAA
595	Ran9_594	Random 9mer				0	TGCATAGACCGAAAAAATCAA	ATAGACCGA
596	Ran9_595	Random 9mer				0	AAGAATACCGAAAAGTCGG	AATACCGAA
597	Ran9_596	Random 9mer				0	GTTAGACCCGAAAAAATCT	AGACCCGAA
598	Ran9_597	Random 9mer				0	TCCACCCCGAAAAGCGG	ACCCCGAAA
599	Ran9_598	Random 9mer				0	CTCACGCCCGAAAATAATG	ACGCCCGAA
600	Ran9_599	Random 9mer				0	TAGTTTCCCGAAAAGTGAA	TTTCCCGAA
601	Ran9_600	Random 9mer				0	GACCAGCCGAAAAACAG	CAGCCGAAA
602	Ran9_601	Random 9mer				0	ATAGACGCCGAAAACATAC	GACGCCGAA
603	Ran9_602	Random 9mer				0	GTGCGGCCGAAAAGGGG	CGGCCGAAA
604	Ran9_603	Random 9mer				0	GGCATGCCGAAAATCGT	ATGCCGAAA
605	Ran9_604	Random 9mer				0	TCGCATCCGAAAACGCC	CATCCGAAA
606	Ran9_605	Random 9mer				0	TGAGACTCCGAAAATCCAT	GACTCCGAA
607	Ran9_606	Random 9mer				0	ATGTCGTCCGAAAACCTAA	TCGTCCGAA
608	Ran9_607	Random 9mer				0	GTAGTTTCCGAAAATGAAG	GTTTCCGAA
609	Ran9_608	Random 9mer				0	AAACCAAGCGAAAACCATG	CCAAGCGAA
610	Ran9_609	Random 9mer				0	GGAGCCAGCGAAAATAGAA	GCCAGCGAA
611	Ran9_610	Random 9mer				0	CGAGGGAGCGAAAATAACG	GGGAGCGAA
612	Ran9_611	Random 9mer				0	ATGATTAGCGAAAAGCGAC	ATTAGCGAA
613	Ran9_612	Random 9mer				0	GACGACGCGAAAACGTG	GACGCGAAA
614	Ran9_613	Random 9mer				0	GGGTCCGCGAAAAAGAG	TCCGCGAAA
615	Ran9_614	Random 9mer				0	GCAAAGCGCGAAAAATGCA	AAGCGCGAA
616	Ran9_615	Random 9mer				0	AGTTCTCGCGAAAATGAGA	TCTCGCGAA
617	Ran9_616	Random 9mer				0	GCTCAGGCGAAAAACCG	CAGGCGAAA
618	Ran9_617	Random 9mer				0	GCACCGGCGAAAAGTCG	CCGGCGAAA
619	Ran9_618	Random 9mer				0	ATGTAGGGCGAAAATTTTG	TAGGGCGAA
620	Ran9_619	Random 9mer				0	GGCGTGGCGAAAACTCT	GTGGCGAAA
621	Ran9_620	Random 9mer				0	ATCGGATGCGAAAAAATCT	GGATGCGAA
622	Ran9_621	Random 9mer				0	ATCTATCTGCGAAAAATGGTT	TATCTGCGA
623	Ran9_622	Random 9mer				0	GTAAAGTGCGAAAAGAACA	AAGTGCGAA
624	Ran9_623	Random 9mer				0	AGGAGTTGCGAAAAGGGAA	AGTTGCGAA
625	Ran9_624	Random 9mer				0	CTCTCAATCGAAAATTCCC	TCAATCGAA
626	Ran9_625	Random 9mer				0	TGACGCATCGAAAACTCTC	CGCATCGAA
627	Ran9_626	Random 9mer				0	TGGTGAGATCGAAAATTATCG	TGAGATCGA
628	Ran9_627	Random 9mer				0	CCCAGTATCGAAAAAACGC	AGTATCGAA
629	Ran9_628	Random 9mer				0	ACTGCACTCGAAAATAACA	GCACTCGAA
630	Ran9_629	Random 9mer				0	GGCTCCTCGAAAATGCG	TCCTCGAAA
631	Ran9_630	Random 9mer				0	GTTGAGCTCGAAAACGTTC	GAGCTCGAA
632	Ran9_631	Random 9mer				0	CTTGGTCTCGAAAAGATGC	GGTCTCGAA
633	Ran9_632	Random 9mer				0	GGAACAGTCGAAAAGAAGT	ACAGTCGAA
634	Ran9_633	Random 9mer				0	ACAGTCGTCGAAAACGTCA	GTCGTCGAA
635	Ran9_634	Random 9mer				0	GGACTGGTCGAAAAGCAAT	CTGGTCGAA
636	Ran9_635	Random 9mer				0	GGGAATGTCGAAAAGTGAT	AATGTCGAA
637	Ran9_636	Random 9mer				0	CTGTTATTCGAAAACAGTG	TTATTCGAA
638	Ran9_637	Random 9mer				0	ACAGGCTTCGAAAATGGGC	GGCTTCGAA
639	Ran9_638	Random 9mer				0	GCTCAGTTCGAAAAGCTGA	CAGTTCGAA
640	Ran9_639	Random 9mer				0	CGCTATTTCGAAAAAGCAA	TATTTCGAA
641	Ran9_640	Random 9mer				0	TCCCTGAAAGGAAAAACTAAA	CTGAAAGGA
642	Ran9_641	Random 9mer				0	AGGGTCAAGGAAAAGTGGT	GTCAAGGAA
643	Ran9_642	Random 9mer				0	TCCTCGAAGGAAAATATGA	TCGAAGGAA
644	Ran9_643	Random 9mer				0	TACCGTAAGGAAAAGACCG	CGTAAGGAA
645	Ran9_644	Random 9mer				0	AATGGACAGGAAAATCTGA	GGACAGGAA
646	Ran9_645	Random 9mer				0	TCTCGCCAGGAAAAGTTCG	CGCCAGGAA
647	Ran9_646	Random 9mer				0	GAGGTGCAGGAAAACTTAT	GTGCAGGAA
648	Ran9_647	Random 9mer				0	TCGCTTCAGGAAAACTGCA	CTTCAGGAA
649	Ran9_648	Random 9mer				0	ATCTGAGAGGAAAATCAAG	TGAGAGGAA
650	Ran9_649	Random 9mer				0	CGATCCGAGGAAAAACAAC	TCCGAGGAA
651	Ran9_650	Random 9mer				0	CGACAGGAGGAAAATGACT	CAGGAGGAA
652	Ran9_651	Random 9mer				0	GGGGCTGAGGAAAATGTAG	GCTGAGGAA
653	Ran9_652	Random 9mer				0	TACATAATAGGAAAAAGAGGG	ATAATAGGA
654	Ran9_653	Random 9mer				0	GGACCTAGGAAAACGGC	CCTAGGAAA
655	Ran9_654	Random 9mer				0	AACAGGTAGGAAAAAGCTG	AGGTAGGAA
656	Ran9_655	Random 9mer				0	GAGGGTTAGGAAAACAGTG	GGTTAGGAA
657	Ran9_656	Random 9mer				0	AAGCAACGGAAAAGCCG	CAACGGAAA
658	Ran9_657	Random 9mer				0	GAATTCACGGAAAAGCATG	TTCACGGAA
659	Ran9_658	Random 9mer				0	TACTAAGACGGAAAACTTACC	TAAGACGGA
660	Ran9_659	Random 9mer				0	AATTCTACGGAAAACCGGT	TCTACGGAA
661	Ran9_660	Random 9mer				0	GCGTTAACCGGAAAATTTTAT	TTAACCGGA
662	Ran9_661	Random 9mer				0	GCAAACCCGGAAAAAAATG	AACCCGGAA
663	Ran9_662	Random 9mer				0	GCGTTGCCGGAAAAGTTTA	TTGCCGGAA
664	Ran9_663	Random 9mer				0	GCTATCCGGAAAACGCG	ATCCGGAAA
665	Ran9_664	Random 9mer				0	CGCTAGCGGAAAAGGGC	TAGCGGAAA
666	Ran9_665	Random 9mer				0	TCCAGCGCGGAAAATTACC	AGCGCGGAA
667	Ran9_666	Random 9mer				0	GAGGGGCGGAAAACCGG	GGGCGGAAA
668	Ran9_667	Random 9mer				0	ATGACTGCGGAAAAATGCT	ACTGCGGAA
669	Ran9_668	Random 9mer				0	GTCACATCGGAAAAGACAA	ACATCGGAA
670	Ran9_669	Random 9mer				0	ATGGTCTCGGAAAATAGAA	GTCTCGGAA
671	Ran9_670	Random 9mer				0	TCGTGGTCGGAAAAGATGG	TGGTCGGAA
672	Ran9_671	Random 9mer				0	CACCCTTCGGAAAAAAAAT	CCTTCGGAA
673	Ran9_672	Random 9mer				0	CTATGAAAGGGAAAAAATGTG	TGAAAGGGA
674	Ran9_673	Random 9mer				0	TGCCCAGGGAAAAGGTT	CCAGGGAAA
675	Ran9_674	Random 9mer				0	CTTCTGAGGGAAAATCTCC	CTGAGGGAA
676	Ran9_675	Random 9mer				0	ACCTGTAGGGAAAAACCCG	TGTAGGGAA
677	Ran9_676	Random 9mer				0	GCCAACGGGAAAACACG	AACGGGAAA
678	Ran9_677	Random 9mer				0	TAAAGCCGGGAAAACCAAT	AGCCGGGAA
679	Ran9_678	Random 9mer				0	CGTCGCGGGAAAACAAG	CGCGGGAAA
680	Ran9_679	Random 9mer				0	AAGCATCGGGAAAAAGATG	CATCGGGAA
681	Ran9_680	Random 9mer				0	CTGGAGGGGAAAAGGAC	GAGGGGAAA
682	Ran9_681	Random 9mer				0	TTTAACGGGGAAAAGAGAG	AACGGGGAA
683	Ran9_682	Random 9mer				0	CGCGGGGGAAAACCC	GGGGGAAAA
684	Ran9_683	Random 9mer				0	ACCCTGGGGAAAACGGT	CTGGGGAAA
685	Ran9_684	Random 9mer				0	GCCTCATGGGAAAATATTT	TCATGGGAA
686	Ran9_685	Random 9mer				0	ACCTCTGGGAAAACGCT	TCTGGGAAA
687	Ran9_686	Random 9mer				0	CGGACGTGGGAAAATGTAA	ACGTGGGAA
688	Ran9_687	Random 9mer				0	TTCTATTGGGAAAAGTCGC	TATTGGGAA
689	Ran9_688	Random 9mer				0	AATGACAATGGAAAAATCGTC	GACAATGGA
690	Ran9_689	Random 9mer				0	AGTTTACATGGAAAATATCTC	TTACATGGA
691	Ran9_690	Random 9mer				0	ACGGTGATGGAAAAATGGT	GTGATGGAA
692	Ran9_691	Random 9mer				0	GAGACTATGGAAAATCGAT	ACTATGGAA
693	Ran9_692	Random 9mer				0	GGCGACTGGAAAAGCGT	GACTGGAAA
694	Ran9_693	Random 9mer				0	TGGACCTGGAAAACCGA	ACCTGGAAA
695	Ran9_694	Random 9mer				0	CGCCGCTGGAAAAGACT	CGCTGGAAA
696	Ran9_695	Random 9mer				0	GTGCTTCTGGAAAATATGA	CTTCTGGAA
697	Ran9_696	Random 9mer				0	GAAAGAGTGGAAAAAGACT	AGAGTGGAA
698	Ran9_697	Random 9mer				0	ATTGACGTGGAAAACTCGT	GACGTGGAA
699	Ran9_698	Random 9mer				0	GGAAAGGTGGAAAAACGAG	AAGGTGGAA
700	Ran9_699	Random 9mer				0	AGTCTGTGGAAAAGCGG	CTGTGGAAA
701	Ran9_700	Random 9mer				0	CGCATATTGGAAAAACCGC	ATATTGGAA
702	Ran9_701	Random 9mer				0	ATCTCCTTGGAAAACATTG	TCCTTGGAA
703	Ran9_702	Random 9mer				0	TGCAGGTTGGAAAATTCGG	AGGTTGGAA
704	Ran9_703	Random 9mer				0	AACGAAATTTGGAAAATTTAATG	GAAATTTGG
705	Ran9_704	Random 9mer				0	ACTGAAAAATGAAAAGCTCTA	GAAAAATGA
706	Ran9_705	Random 9mer				0	GCCGCCAATGAAAAATATC	GCCAATGAA
707	Ran9_706	Random 9mer				0	TTAGCGAATGAAAATCAGG	GCGAATGAA
708	Ran9_707	Random 9mer				0	GACAGTTAATGAAAACTAGTC	AGTTAATGA
709	Ran9_708	Random 9mer				0	TTTGAAACATGAAAAGCGTTA	GAAACATGA
710	Ran9_709	Random 9mer				0	TCATGCCATGAAAAGGATA	TGCCATGAA
711	Ran9_710	Random 9mer				0	GCCATGCATGAAAATTTGG	ATGCATGAA
712	Ran9_711	Random 9mer				0	GGGAAGTCATGAAAATAATAA	AAGTCATGA
713	Ran9_712	Random 9mer				0	GGACTAGATGAAAACTCAC	CTAGATGAA
714	Ran9_713	Random 9mer				0	TACCTTCGATGAAAAAACCAA	CTTCGATGA
715	Ran9_714	Random 9mer				0	TCACTGGATGAAAATTCCC	CTGGATGAA
716	Ran9_715	Random 9mer				0	CGGGGTGATGAAAAAAGTA	GGTGATGAA
717	Ran9_716	Random 9mer				0	CGCCCATATGAAAACCTAA	CCATATGAA
718	Ran9_717	Random 9mer				0	GGAATGCTATGAAAAACATTA	ATGCTATGA
719	Ran9_718	Random 9mer				0	AAGCCGTATGAAAAATGAG	CCGTATGAA
720	Ran9_719	Random 9mer				0	TTTTGATTATGAAAATCGGTT	TGATTATGA
721	Ran9_720	Random 9mer				0	TAGATGAACTGAAAACGATCG	ATGAACTGA
722	Ran9_721	Random 9mer				0	CGAGGCACTGAAAAGATCT	GGCACTGAA
723	Ran9_722	Random 9mer				0	TAGCGGACTGAAAAGTTAT	CGGACTGAA
724	Ran9_723	Random 9mer				0	GCTGTTACTGAAAAACTGG	GTTACTGAA
725	Ran9_724	Random 9mer				0	GAAGAACCTGAAAATGCAC	GAACCTGAA
726	Ran9_725	Random 9mer				0	TCACCCCTGAAAACTCG	CCCCTGAAA
727	Ran9_726	Random 9mer				0	AAAAGGCCTGAAAATGACT	AGGCCTGAA
728	Ran9_727	Random 9mer				0	GGCTCTCCTGAAAACACTT	TCTCCTGAA
729	Ran9_728	Random 9mer				0	ATCTCAGCTGAAAATACCG	TCAGCTGAA
730	Ran9_729	Random 9mer				0	ACCACCGCTGAAAATTTGC	ACCGCTGAA
731	Ran9_730	Random 9mer				0	CCATGGCTGAAAACGTG	TGGCTGAAA
732	Ran9_731	Random 9mer				0	CTTGGTGCTGAAAATATCC	GGTGCTGAA
733	Ran9_732	Random 9mer				0	TTGATAATCTGAAAAACATAC	ATAATCTGA
734	Ran9_733	Random 9mer				0	TATGCCTCTGAAAAGTTTC	GCCTCTGAA
735	Ran9_734	Random 9mer				0	AGCCTGTCTGAAAAGCTTA	CTGTCTGAA
736	Ran9_735	Random 9mer				0	ATGGATTTCTGAAAAGGAGAA	GATTTCTGA
737	Ran9_736	Random 9mer				0	TAACAAGAAGTGAAAATTATGAC	CAAGAAGTG
738	Ran9_737	Random 9mer				0	GAGTACAGTGAAAATTGCA	TACAGTGAA
739	Ran9_738	Random 9mer				0	CGTTCGAGTGAAAAGCTCT	TCGAGTGAA
740	Ran9_739	Random 9mer				0	TAATCATAGTGAAAAAAGTCT	TCATAGTGA
741	Ran9_740	Random 9mer				0	ATGTTACGTGAAAAGACCG	TTACGTGAA
742	Ran9_741	Random 9mer				0	GTCTCCGTGAAAAGCGA	TCCGTGAAA
743	Ran9_742	Random 9mer				0	AACCGCGTGAAAAGGGT	CGCGTGAAA
744	Ran9_743	Random 9mer				0	GGCCTCGTGAAAATCGA	CTCGTGAAA
745	Ran9_744	Random 9mer				0	TATTAGAGGTGAAAATCTTGT	TAGAGGTGA
746	Ran9_745	Random 9mer				0	CCATCGGTGAAAATGGC	TCGGTGAAA
747	Ran9_746	Random 9mer				0	GGTTGGGGTGAAAAGTACC	TGGGGTGAA
748	Ran9_747	Random 9mer				0	CGTGCTGGTGAAAAAGTTA	GCTGGTGAA
749	Ran9_748	Random 9mer				0	CTTAGTATGTGAAAATAAAGC	AGTATGTGA
750	Ran9_749	Random 9mer				0	TTGCCACTGTGAAAACATTTC	CCACTGTGA
751	Ran9_750	Random 9mer				0	CCCGGTGTGAAAACCCA	GGTGTGAAA
752	Ran9_751	Random 9mer				0	TGATAATTGTGAAAACGAAAT	TAATTGTGA
753	Ran9_752	Random 9mer				0	CGACTAATTGAAAAGGACC	CTAATTGAA
754	Ran9_753	Random 9mer				0	GGTCTCATTGAAAAAGCTA	CTCATTGAA
755	Ran9_754	Random 9mer				0	ATGGTTGATTGAAAAACGTAC	GTTGATTGA
756	Ran9_755	Random 9mer				0	GGCCATTATTGAAAACATTGC	CATTATTGA
757	Ran9_756	Random 9mer				0	GGCATACTTGAAAAAACGT	ATACTTGAA
758	Ran9_757	Random 9mer				0	TACGGCCTTGAAAAATATC	GGCCTTGAA
759	Ran9_758	Random 9mer				0	CGTCGGCTTGAAAAATCCA	CGGCTTGAA
760	Ran9_759	Random 9mer				0	CCGTATCTTGAAAAGGGGA	TATCTTGAA
761	Ran9_760	Random 9mer				0	ATTGTAAGTTGAAAATGGTTA	GTAAGTTGA
762	Ran9_761	Random 9mer				0	CCACGCGTTGAAAAGATGC	CGCGTTGAA
763	Ran9_762	Random 9mer				0	TAGATCGGTTGAAAACACTAA	ATCGGTTGA
764	Ran9_763	Random 9mer				0	TCTCATGTTGAAAACCTGA	CATGTTGAA
765	Ran9_764	Random 9mer				0	CTCTTGATTTGAAAAGTAGCG	TTGATTTGA
766	Ran9_765	Random 9mer				0	ACTAGCTTTGAAAACTTCG	AGCTTTGAA
767	Ran9_766	Random 9mer				0	GACAACGTTTGAAAATAACCC	AACGTTTGA
768	Ran9_767	Random 9mer				0	TCCAGCTTTTGAAAAAGATGC	AGCTTTTGA
769	Ran9_768	Random 9mer				0	CCCCTAAAATAAAACCCAC	CTAAAATAA
770	Ran9_769	Random 9mer				0	TTTGTCACAAATAAAAAACTACA	GTCACAAAT
771	Ran9_770	Random 9mer				0	TAGTCGGAAATAAAACTTGAT	TCGGAAATA
772	Ran9_771	Random 9mer				0	CTCCCGTAAATAAAATAGCAC	CCGTAAATA
773	Ran9_772	Random 9mer				0	CTGTTAACAATAAAACCGACG	TTAACAATA
774	Ran9_773	Random 9mer				0	GGGAATCCAATAAAATGCATT	AATCCAATA
775	Ran9_774	Random 9mer				0	AGATTGCAATAAAATGGCC	TTGCAATAA
776	Ran9_775	Random 9mer				0	CCCTATTCAATAAAAGCTTCA	TATTCAATA
777	Ran9_776	Random 9mer				0	ATAGACAGAATAAAAACGCTC	GACAGAATA
778	Ran9_777	Random 9mer				0	GGTACCGAATAAAAGCGGC	ACCGAATAA
779	Ran9_778	Random 9mer				0	GCGTAGGGAATAAAAATATCA	TAGGGAATA
780	Ran9_779	Random 9mer				0	TTCTGGTGAATAAAATCTAAC	TGGTGAATA
781	Ran9_780	Random 9mer				0	GGCCCAATAATAAAACACTAA	CCAATAATA
782	Ran9_781	Random 9mer				0	ACCCCTCTAATAAAACTTAGA	CCTCTAATA
783	Ran9_782	Random 9mer				0	CGTAGAGTAATAAAAGTTACA	AGAGTAATA
784	Ran9_783	Random 9mer				0	TGGGTCTTAATAAAAGTACCC	GTCTTAATA
785	Ran9_784	Random 9mer				0	CATAGTAACATAAAACTAACA	AGTAACATA
786	Ran9_785	Random 9mer				0	AGCTTACACATAAAAAATGCG	TTACACATA
787	Ran9_786	Random 9mer				0	GCGAGGACATAAAATCTTG	AGGACATAA
788	Ran9_787	Random 9mer				0	GAACTGTACATAAAAAGTAGA	CTGTACATA
789	Ran9_788	Random 9mer				0	AAAATCAACCATAAAAGATTTTG	ATCAACCAT
790	Ran9_789	Random 9mer				0	TAGTACCCATAAAACCAGC	TACCCATAA
791	Ran9_790	Random 9mer				0	GCGGCGCCATAAAAATGTT	GCGCCATAA
792	Ran9_791	Random 9mer				0	AAGTCATCCATAAAATTTGTG	TCATCCATA
793	Ran9_792	Random 9mer				0	ATGATCAGCATAAAACGATTG	ATCAGCATA
794	Ran9_793	Random 9mer				0	GGAGTCGCATAAAAGCATG	GTCGCATAA
795	Ran9_794	Random 9mer				0	CGCCCGGCATAAAATTAGG	CCGGCATAA
796	Ran9_795	Random 9mer				0	CAAAGATGCATAAAAAAACGA	AGATGCATA
797	Ran9_796	Random 9mer				0	TTGAGATCATAAAAGGGAG	AGATCATAA
798	Ran9_797	Random 9mer				0	AACATTCTCATAAAAGACCTA	ATTCTCATA
799	Ran9_798	Random 9mer				0	TGACCGTCATAAAAGGATC	CCGTCATAA
800	Ran9_799	Random 9mer				0	AGCGGTTCATAAAAACCGA	GGTTCATAA
801	Ran9_800	Random 9mer				0	GCTCTGAAGATAAAATATGAT	CTGAAGATA
802	Ran9_801	Random 9mer				0	CCAGCCAGATAAAAATGTA	GCCAGATAA
803	Ran9_802	Random 9mer				0	ACGTTGAGATAAAAAGGCC	TTGAGATAA
804	Ran9_803	Random 9mer				0	TATAAGATAGATAAAACCATATC	AAGATAGAT
805	Ran9_804	Random 9mer				0	AGAGCACGATAAAACGCCT	GCACGATAA
806	Ran9_805	Random 9mer				0	GTAAACCGATAAAATAGGG	AACCGATAA
807	Ran9_806	Random 9mer				0	CAACGGCGATAAAACGTAC	CGGCGATAA
808	Ran9_807	Random 9mer				0	CCGAATCGATAAAAACGGT	AATCGATAA
809	Ran9_808	Random 9mer				0	TTATAGAGGATAAAAAAGGGT	TAGAGGATA
810	Ran9_809	Random 9mer				0	TATGTTCGGATAAAATCAATT	GTTCGGATA
811	Ran9_810	Random 9mer				0	AATTCGGGATAAAAGGGTT	TCGGGATAA
812	Ran9_811	Random 9mer				0	GTCACATGGATAAAAGGTATA	ACATGGATA
813	Ran9_812	Random 9mer				0	ATATCGATGATAAAACATGGC	TCGATGATA
814	Ran9_813	Random 9mer				0	AGCCCCTGATAAAACCCAC	CCCTGATAA
815	Ran9_814	Random 9mer				0	ATCGGTGTGATAAAAAAGACA	GGTGTGATA
816	Ran9_815	Random 9mer				0	TGCCATTTGATAAAACTAGCG	CATTTGATA
817	Ran9_816	Random 9mer				0	CTGTTAATATAAAAGCGGC	TTAATATAA
818	Ran9_817	Random 9mer				0	AAAACACATATAAAACACAGG	ACACATATA
819	Ran9_818	Random 9mer				0	AGATGCGATATAAAAATTCTC	TGCGATATA
820	Ran9_819	Random 9mer				0	GGGACTATATAAAACGGGG	ACTATATAA
821	Ran9_820	Random 9mer				0	AGACTACTATAAAAGGAGG	CTACTATAA
822	Ran9_821	Random 9mer				0	ATCGGCCTATAAAAACCCG	GGCCTATAA
823	Ran9_822	Random 9mer				0	ACCGGGCTATAAAAGAAGA	GGGCTATAA
824	Ran9_823	Random 9mer				0	CGTACTCTATAAAAGGGGA	ACTCTATAA
825	Ran9_824	Random 9mer				0	GATGAAAGTATAAAAAGAGGG	GAAAGTATA
826	Ran9_825	Random 9mer				0	CCTGACGTATAAAAGTCAC	GACGTATAA
827	Ran9_826	Random 9mer				0	AACCGGGTATAAAAGAGCA	CGGGTATAA
828	Ran9_827	Random 9mer				0	GACTTTTGTATAAAACGAGAC	TTTTGTATA
829	Ran9_828	Random 9mer				0	TTACAGTATTATAAAAATCCATA	CAGTATTAT
830	Ran9_829	Random 9mer				0	AAGTATCTTATAAAAAGTGTG	TATCTTATA
831	Ran9_830	Random 9mer				0	AATGATGTTATAAAATGAACG	GATGTTATA
832	Ran9_831	Random 9mer				0	TGCTTCTTTATAAAATACGTT	TTCTTTATA
833	Ran9_832	Random 9mer				0	TCTCTTAAACTAAAATCGAGC	CTTAAACTA
834	Ran9_833	Random 9mer				0	CATACCAACTAAAAGGAAG	ACCAACTAA
835	Ran9_834	Random 9mer				0	TACTAGAACTAAAAGGCGC	TAGAACTAA
836	Ran9_835	Random 9mer				0	CGATTCTAACTAAAAAACTAT	TTCTAACTA
837	Ran9_836	Random 9mer				0	AAACGACACTAAAAGAGGA	CGACACTAA
838	Ran9_837	Random 9mer				0	GGCTCCCACTAAAATCGTA	TCCCACTAA
839	Ran9_838	Random 9mer				0	TCCTTGCACTAAAAAGCAA	TTGCACTAA
840	Ran9_839	Random 9mer				0	GACGTTCACTAAAACGCTG	GTTCACTAA
841	Ran9_840	Random 9mer				0	TTCCTAGACTAAAAGTCCC	CTAGACTAA
842	Ran9_841	Random 9mer				0	TACCACGACTAAAATTCTG	CACGACTAA
843	Ran9_842	Random 9mer				0	GTAAAAGGACTAAAACAATCA	AAAGGACTA
844	Ran9_843	Random 9mer				0	GAAGTTGACTAAAAAGCTC	GTTGACTAA
845	Ran9_844	Random 9mer				0	ATTACAATACTAAAAAGCTGT	ACAATACTA
846	Ran9_845	Random 9mer				0	TCCGCCTACTAAAATGCGA	GCCTACTAA
847	Ran9_846	Random 9mer				0	GGTGAGTACTAAAATTACC	GAGTACTAA
848	Ran9_847	Random 9mer				0	TAAACCTTACTAAAAACACCG	ACCTTACTA
849	Ran9_848	Random 9mer				0	GGGACAACCTAAAATTGCG	ACAACCTAA
850	Ran9_849	Random 9mer				0	GCTGCACCTAAAAGTCC	GCACCTAAA
851	Ran9_850	Random 9mer				0	CAAGTGACCTAAAAGCATA	GTGACCTAA
852	Ran9_851	Random 9mer				0	TTTACCTACCTAAAATTACAG	ACCTACCTA
853	Ran9_852	Random 9mer				0	CGTTCACCCTAAAAGTCGG	TCACCCTAA
854	Ran9_853	Random 9mer				0	TAGTTTCCCCTAAAAATTGCC	TTTCCCCTA
855	Ran9_854	Random 9mer				0	TCACTGCCCTAAAATCTTT	CTGCCCTAA
856	Ran9_855	Random 9mer				0	ACACGTCCCTAAAACTATT	CGTCCCTAA
857	Ran9_856	Random 9mer				0	CCGTTAGCCTAAAAATGGT	TTAGCCTAA
858	Ran9_857	Random 9mer				0	TGCGCGCCTAAAACTGG	GCGCCTAAA
859	Ran9_858	Random 9mer				0	TGCTGGCCTAAAACAGC	TGGCCTAAA
860	Ran9_859	Random 9mer				0	GCCATTGCCTAAAATGTTG	ATTGCCTAA
861	Ran9_860	Random 9mer				0	CAATAATCCTAAAAGCACG	TAATCCTAA
862	Ran9_861	Random 9mer				0	CAGGCCTCCTAAAAAAATT	GCCTCCTAA
863	Ran9_862	Random 9mer				0	CAGCAGTCCTAAAAAAGCT	CAGTCCTAA
864	Ran9_863	Random 9mer				0	GTCAAGTTCCTAAAATATACG	AAGTTCCTA
865	Ran9_864	Random 9mer				0	ATGGAAAGCTAAAACAGAG	GAAAGCTAA
866	Ran9_865	Random 9mer				0	ACCGCAGCTAAAAACCG	GCAGCTAAA
867	Ran9_866	Random 9mer				0	TGCCGAGCTAAAACTGG	CGAGCTAAA
868	Ran9_867	Random 9mer				0	CCTACTTAGCTAAAAATTTCT	ACTTAGCTA
869	Ran9_868	Random 9mer				0	CGGTGACGCTAAAATTGGT	TGACGCTAA
870	Ran9_869	Random 9mer				0	GCTACCGCTAAAACACG	ACCGCTAAA
871	Ran9_870	Random 9mer				0	TCGGGCGCTAAAATGCG	GGCGCTAAA
872	Ran9_871	Random 9mer				0	CTGCTTCGCTAAAACTTTT	CTTCGCTAA
873	Ran9_872	Random 9mer				0	CGGTAGGCTAAAACCGT	TAGGCTAAA
874	Ran9_873	Random 9mer				0	CGTAGCGGCTAAAAAGTGG	AGCGGCTAA
875	Ran9_874	Random 9mer				0	AATATGGGCTAAAAGATGC	ATGGGCTAA
876	Ran9_875	Random 9mer				0	ATCTGCTGGCTAAAAGTTATC	TGCTGGCTA
877	Ran9_876	Random 9mer				0	ATTAATTATGCTAAAATATAAGC	AATTATGCT
878	Ran9_877	Random 9mer				0	TCTCCCTGCTAAAACCTCA	CCCTGCTAA
879	Ran9_878	Random 9mer				0	TAAACGTGCTAAAAACGCA	ACGTGCTAA
880	Ran9_879	Random 9mer				0	TGAAAATTGCTAAAATCCAGC	AAATTGCTA
881	Ran9_880	Random 9mer				0	TGAAGAATCTAAAACGGGA	AGAATCTAA
882	Ran9_881	Random 9mer				0	TAGAGACATCTAAAAGTTTCA	AGACATCTA
883	Ran9_882	Random 9mer				0	ATATGGATCTAAAAAGGCC	TGGATCTAA
884	Ran9_883	Random 9mer				0	GCTCTATATCTAAAATGATTC	CTATATCTA
885	Ran9_884	Random 9mer				0	GGCCAACTCTAAAATCCGT	CAACTCTAA
886	Ran9_885	Random 9mer				0	TCTACCCTCTAAAAACTTC	ACCCTCTAA
887	Ran9_886	Random 9mer				0	TCCCGCTCTAAAAGTCG	CGCTCTAAA
888	Ran9_887	Random 9mer				0	ACGGATCTCTAAAAGAGCG	GATCTCTAA
889	Ran9_888	Random 9mer				0	CACGGAGTCTAAAAGGTTA	GGAGTCTAA
890	Ran9_889	Random 9mer				0	CGCAGCGTCTAAAATACCG	AGCGTCTAA
891	Ran9_890	Random 9mer				0	TGCGGGTCTAAAAACGC	GGGTCTAAA
892	Ran9_891	Random 9mer				0	CGGCTGTCTAAAACCGC	CTGTCTAAA
893	Ran9_892	Random 9mer				0	CTTGTATTCTAAAACGACG	GTATTCTAA
894	Ran9_893	Random 9mer				0	ATCCTCTTCTAAAAGCCAC	CTCTTCTAA
895	Ran9_894	Random 9mer				0	AACAACGTTCTAAAAGGTGTC	AACGTTCTA
896	Ran9_895	Random 9mer				0	GCTTGTTTCTAAAACCATC	TGTTTCTAA
897	Ran9_896	Random 9mer				0	AATAAGAAAGTAAAACAATGC	AAGAAAGTA
898	Ran9_897	Random 9mer				0	TGTGGCAAGTAAAATGTCG	GGCAAGTAA
899	Ran9_898	Random 9mer				0	TACCCTGAAGTAAAATACTTA	CCTGAAGTA
900	Ran9_899	Random 9mer				0	CCGGGTAAGTAAAAGTGTC	GGTAAGTAA
901	Ran9_900	Random 9mer				0	ATTCAGACAGTAAAAAACACA	CAGACAGTA
902	Ran9_901	Random 9mer				0	TGATGCCAGTAAAACGAAC	TGCCAGTAA
903	Ran9_902	Random 9mer				0	CGAACGCAGTAAAAACAAG	ACGCAGTAA
904	Ran9_903	Random 9mer				0	TGAGATCAGTAAAACACCC	GATCAGTAA
905	Ran9_904	Random 9mer				0	TGAACCAGAGTAAAAGTATAT	ACCAGAGTA
906	Ran9_905	Random 9mer				0	TGTGCCGAGTAAAAAACGC	GCCGAGTAA
907	Ran9_906	Random 9mer				0	TCGATGGAGTAAAACGAAT	ATGGAGTAA
908	Ran9_907	Random 9mer				0	ATCGCTTGAGTAAAAACCTAT	GCTTGAGTA
909	Ran9_908	Random 9mer				0	CGCTATATAGTAAAAGAGGTG	TATATAGTA
910	Ran9_909	Random 9mer				0	TCATTTCTAGTAAAATCTACC	TTTCTAGTA
911	Ran9_910	Random 9mer				0	CATTGGTAGTAAAAGATCG	TGGTAGTAA
912	Ran9_911	Random 9mer				0	ATAATTTTAGTAAAAGCACTG	ATTTTAGTA
913	Ran9_912	Random 9mer				0	CCCAAAACGTAAAACCCGC	AAAACGTAA
914	Ran9_913	Random 9mer				0	CCGATCACGTAAAAACGGA	ATCACGTAA
915	Ran9_914	Random 9mer				0	GCAGGGACGTAAAAACTGG	GGGACGTAA
916	Ran9_915	Random 9mer				0	AAATGTTACGTAAAAGGAATT	TGTTACGTA
917	Ran9_916	Random 9mer				0	AGGTGACCGTAAAATGGCA	TGACCGTAA
918	Ran9_917	Random 9mer				0	GCAACCCGTAAAAGGCG	ACCCGTAAA
919	Ran9_918	Random 9mer				0	TGATAGCCGTAAAAAAAGG	TAGCCGTAA
920	Ran9_919	Random 9mer				0	CAACGTCCGTAAAACAAGG	CGTCCGTAA
921	Ran9_920	Random 9mer				0	TACCAAGCGTAAAATCAGC	CAAGCGTAA
922	Ran9_921	Random 9mer				0	CTCCACGCGTAAAAGTTAG	CACGCGTAA
923	Ran9_922	Random 9mer				0	ATCACGGCGTAAAATACTA	ACGGCGTAA
924	Ran9_923	Random 9mer				0	TACTAATGCGTAAAAAGACTT	TAATGCGTA
925	Ran9_924	Random 9mer				0	TTCTCATCGTAAAACTCCT	TCATCGTAA
926	Ran9_925	Random 9mer				0	GCCACTCGTAAAACACC	ACTCGTAAA
927	Ran9_926	Random 9mer				0	AGCGGTCGTAAAATCCG	GGTCGTAAA
928	Ran9_927	Random 9mer				0	CGTTTTTTCGTAAAAATTACC	TTTTTCGTA
929	Ran9_928	Random 9mer				0	TCCCAAAGGTAAAATCTCA	CAAAGGTAA
930	Ran9_929	Random 9mer				0	GAGAGCAGGTAAAATGGAA	AGCAGGTAA
931	Ran9_930	Random 9mer				0	CTTATAGAGGTAAAATTAGTA	ATAGAGGTA
932	Ran9_931	Random 9mer				0	ACTTTCTAGGTAAAAGTTAAT	TTCTAGGTA
933	Ran9_932	Random 9mer				0	CGCCACGGTAAAAACGA	CACGGTAAA
934	Ran9_933	Random 9mer				0	GGATCCGGTAAAAGAGC	TCCGGTAAA
935	Ran9_934	Random 9mer				0	CAGAGCGGTAAAAGCAC	AGCGGTAAA
936	Ran9_935	Random 9mer				0	GCAGGTCGGTAAAAATATT	GGTCGGTAA
937	Ran9_936	Random 9mer				0	ACTGTAGGGTAAAACTGCA	GTAGGGTAA
938	Ran9_937	Random 9mer				0	AGGTACGGGTAAAAAGGGT	TACGGGTAA
939	Ran9_938	Random 9mer				0	GAGGCGGGGTAAAATTTAT	GCGGGGTAA
940	Ran9_939	Random 9mer				0	ACTTGTGGGTAAAAGCTCT	TGTGGGTAA
941	Ran9_940	Random 9mer				0	TTGCCTATGGTAAAATGAAGG	CCTATGGTA
942	Ran9_941	Random 9mer				0	AGGGCTGGTAAAAGGCA	GCTGGTAAA
943	Ran9_942	Random 9mer				0	CATCAGTGGTAAAACGTCC	CAGTGGTAA
944	Ran9_943	Random 9mer				0	CCCACTTGGTAAAAAAGTC	ACTTGGTAA
945	Ran9_944	Random 9mer				0	CTGTAAAATGTAAAAAATCGG	TAAAATGTA
946	Ran9_945	Random 9mer				0	GCTCCCATGTAAAATTCGA	CCCATGTAA
947	Ran9_946	Random 9mer				0	CCGGAGATGTAAAAAAAGC	GAGATGTAA
948	Ran9_947	Random 9mer				0	CCTCCTATGTAAAAGAGTA	CCTATGTAA
949	Ran9_948	Random 9mer				0	TCCGTTACTGTAAAATCTCAT	GTTACTGTA
950	Ran9_949	Random 9mer				0	AGCGTCCTGTAAAACGCTC	GTCCTGTAA
951	Ran9_950	Random 9mer				0	TTGTTCGCTGTAAAACTACTA	TTCGCTGTA
952	Ran9_951	Random 9mer				0	GAATATTCTGTAAAAAGAGAC	TATTCTGTA
953	Ran9_952	Random 9mer				0	TTGGGAGTGTAAAATAAGC	GGAGTGTAA
954	Ran9_953	Random 9mer				0	ACTTACGTGTAAAACCGCC	TACGTGTAA
955	Ran9_954	Random 9mer				0	GGGTTGGTGTAAAATGTGA	TTGGTGTAA
956	Ran9_955	Random 9mer				0	TGCAGTGTGTAAAACTCTT	AGTGTGTAA
957	Ran9_956	Random 9mer				0	ACGGCATTGTAAAATAGAC	GCATTGTAA
958	Ran9_957	Random 9mer				0	AATGATCCTTGTAAAAATATAGG	GATCCTTGT
959	Ran9_958	Random 9mer				0	TCCGCGTTGTAAAACCATG	GCGTTGTAA
960	Ran9_959	Random 9mer				0	AAGAAATTTGTAAAAGGATCA	AAATTTGTA
961	Ran9_960	Random 9mer				0	GGTACCAAATTAAAATTACAA	ACCAAATTA
962	Ran9_961	Random 9mer				0	TCGCCCAATTAAAACATCG	CCCAATTAA
963	Ran9_962	Random 9mer				0	TTTCGTGAATTAAAAGTCATT	CGTGAATTA
964	Ran9_963	Random 9mer				0	GGCTGTAATTAAAAAGCTG	TGTAATTAA
965	Ran9_964	Random 9mer				0	GTGCGACATTAAAAAAGAC	CGACATTAA
966	Ran9_965	Random 9mer				0	AATTGACCATTAAAAGTCTTA	TGACCATTA
967	Ran9_966	Random 9mer				0	GGTTCGCATTAAAAGCTGG	TCGCATTAA
968	Ran9_967	Random 9mer				0	GCGGCTCATTAAAACCGAG	GCTCATTAA
969	Ran9_968	Random 9mer				0	AGCGAAGATTAAAATGGGT	GAAGATTAA
970	Ran9_969	Random 9mer				0	GGAAACGATTAAAACCATC	AACGATTAA
971	Ran9_970	Random 9mer				0	CATAGGGATTAAAACGTCA	AGGGATTAA
972	Ran9_971	Random 9mer				0	CACAACTGATTAAAATGATGA	AACTGATTA
973	Ran9_972	Random 9mer				0	TCGGGATATTAAAATCCCG	GGATATTAA
974	Ran9_973	Random 9mer				0	AATCTACTATTAAAAAGCGTT	CTACTATTA
975	Ran9_974	Random 9mer				0	CCATATGTATTAAAAAATTCC	TATGTATTA
976	Ran9_975	Random 9mer				0	AATTATATTATTAAAACGATGGC	TATATTATT
977	Ran9_976	Random 9mer				0	ACAGACAACTTAAAACCATAC	GACAACTTA
978	Ran9_977	Random 9mer				0	GCCATTCACTTAAAATAGTTT	ATTCACTTA
979	Ran9_978	Random 9mer				0	TATCAGACTTAAAAGGCCG	CAGACTTAA
980	Ran9_979	Random 9mer				0	CTAGCTACTTAAAAATCGC	GCTACTTAA
981	Ran9_980	Random 9mer				0	GCTACACCTTAAAAAGTGT	ACACCTTAA
982	Ran9_981	Random 9mer				0	CCCAGCCCTTAAAATACGC	AGCCCTTAA
983	Ran9_982	Random 9mer				0	TAAAAAGCCTTAAAAAGCCAT	AAAGCCTTA
984	Ran9_983	Random 9mer				0	ACCTCTCCTTAAAATCCGA	TCTCCTTAA
985	Ran9_984	Random 9mer				0	TGTTGAGCTTAAAACAGGG	TGAGCTTAA
986	Ran9_985	Random 9mer				0	TGACCCGCTTAAAAACAAC	CCCGCTTAA
987	Ran9_986	Random 9mer				0	TCGTAGGCTTAAAACTGAT	TAGGCTTAA
988	Ran9_987	Random 9mer				0	CGGAATGCTTAAAAGACTA	AATGCTTAA
989	Ran9_988	Random 9mer				0	GACTGGATCTTAAAAACTGAT	TGGATCTTA
990	Ran9_989	Random 9mer				0	TGTTGACTCTTAAAATTTTCT	TGACTCTTA
991	Ran9_990	Random 9mer				0	TCCCGGTCTTAAAACAATA	CGGTCTTAA
992	Ran9_991	Random 9mer				0	GTACGATTCTTAAAATTCGTG	CGATTCTTA
993	Ran9_992	Random 9mer				0	GCTTTCAAGTTAAAAGTTCAT	TTCAAGTTA
994	Ran9_993	Random 9mer				0	TCCTGCAGTTAAAACTTGC	TGCAGTTAA
995	Ran9_994	Random 9mer				0	CCTAAGAGTTAAAACACGC	AAGAGTTAA
996	Ran9_995	Random 9mer				0	AAAATTTAGTTAAAATGTGCG	ATTTAGTTA
997	Ran9_996	Random 9mer				0	CAGAGCACGTTAAAATTATAT	AGCACGTTA
998	Ran9_997	Random 9mer				0	GACGCCGTTAAAACAGG	GCCGTTAAA
999	Ran9_998	Random 9mer				0	ATTAGAGCGTTAAAATGACTG	AGAGCGTTA
1000	Ran9_999	Random 9mer				0	GGCAGTCGTTAAAAAAGAG	AGTCGTTAA
1001	Ran9_1000	Random 9mer				0	TTATATAGGTTAAAAGCACTC	TATAGGTTA
1002	Ran9_1001	Random 9mer				0	TGCCACGGTTAAAAATTCA	CACGGTTAA
1003	Ran9_1002	Random 9mer				0	TTGTTGGGGTTAAAATACTGA	TTGGGGTTA
1004	Ran9_1003	Random 9mer				0	TCGAACTGGTTAAAAATATCG	AACTGGTTA
1005	Ran9_1004	Random 9mer				0	CAACTATGTTAAAAGTGGC	CTATGTTAA
1006	Ran9_1005	Random 9mer				0	CGGTGCTGTTAAAAGGGAG	TGCTGTTAA
1007	Ran9_1006	Random 9mer				0	ATGGGGTGTTAAAATCCAC	GGGTGTTAA
1008	Ran9_1007	Random 9mer				0	GAACGTTTGTTAAAACTGTAG	CGTTTGTTA
1009	Ran9_1008	Random 9mer				0	CCACGAATTTAAAAGCAGT	CGAATTTAA
1010	Ran9_1009	Random 9mer				0	ATAATCCATTTAAAACGCATT	ATCCATTTA
1011	Ran9_1010	Random 9mer				0	CTAACAGATTTAAAACCACTG	ACAGATTTA
1012	Ran9_1011	Random 9mer				0	GGGAGGTATTTAAAAGAATGA	AGGTATTTA
1013	Ran9_1012	Random 9mer				0	GCTAGACTTTAAAACAGGC	AGACTTTAA
1014	Ran9_1013	Random 9mer				0	CGGCCCCTTTAAAATTGAG	CCCCTTTAA
1015	Ran9_1014	Random 9mer				0	ACATCTGCTTTAAAAGTTGAC	TCTGCTTTA
1016	Ran9_1015	Random 9mer				0	CCCGTTTCTTTAAAAAGTCAC	GTTTCTTTA
1017	Ran9_1016	Random 9mer				0	ACTAGAAGTTTAAAAACTGAC	AGAAGTTTA
1018	Ran9_1017	Random 9mer				0	TATTACCGTTTAAAAGGTTCC	TACCGTTTA
1019	Ran9_1018	Random 9mer				0	GGCGTGGTTTAAAATCGGC	GTGGTTTAA
1020	Ran9_1019	Random 9mer				0	TGCACTTGTTTAAAACTAACT	ACTTGTTTA
1021	Ran9_1020	Random 9mer				0	CCCGCATTTTAAAAGACTC	GCATTTTAA
1022	Ran9_1021	Random 9mer				0	CTGTACTTTTAAAAGCGGG	TACTTTTAA
1023	Ran9_1022	Random 9mer				0	AGCTTGTTTTAAAACGCGA	TTGTTTTAA
1024	Ran9_1023	Random 9mer				0	CCTTAGTTTTTAAAATTTCGA	TAGTTTTTA
1025	Ran9_1024	Random 9mer				0	CTAGTTAAAAACAAACGTCTT	GTTAAAAAC
1026	Ran9_1025	Random 9mer				0	TCCGCAAAACAAACCCC	GCAAAACAA
1027	Ran9_1026	Random 9mer				0	GGTCCGAAAACAAATCTTC	CCGAAAACA
1028	Ran9_1027	Random 9mer				0	CCCAACTAAAACAAAGTTTTG	AACTAAAAC
1029	Ran9_1028	Random 9mer				0	ACGATACAAACAAAACGGC	ATACAAACA
1030	Ran9_1029	Random 9mer				0	CGTGACCAAACAAAGATAT	GACCAAACA
1031	Ran9_1030	Random 9mer				0	CCGTGCAAACAAACCCG	TGCAAACAA
1032	Ran9_1031	Random 9mer				0	GAAGCTTCAAACAAAAAATCT	GCTTCAAAC
1033	Ran9_1032	Random 9mer				0	GACCGAGAAACAAAGGTTA	CGAGAAACA
1034	Ran9_1033	Random 9mer				0	TTGTGACGAAACAAAAGAGTC	TGACGAAAC
1035	Ran9_1034	Random 9mer				0	CGCTTGGAAACAAATAGAT	TTGGAAACA
1036	Ran9_1035	Random 9mer				0	GTATGTGAAACAAATGTGG	TGTGAAACA
1037	Ran9_1036	Random 9mer				0	TGGGCAATAAACAAAATCTAC	GCAATAAAC
1038	Ran9_1037	Random 9mer				0	ACGGGCTAAACAAATTGAA	GGCTAAACA
1039	Ran9_1038	Random 9mer				0	TTCTCAGTAAACAAACATACG	TCAGTAAAC
1040	Ran9_1039	Random 9mer				0	AGACCTTAAACAAAGGGTA	CCTTAAACA
1041	Ran9_1040	Random 9mer				0	CAAGTTAACAACAAAAATTCG	GTTAACAAC
1042	Ran9_1041	Random 9mer				0	CGGCCACAACAAAAAGG	CCACAACAA
1043	Ran9_1042	Random 9mer				0	CCTTCGACAACAAATAGGA	TCGACAACA
1044	Ran9_1043	Random 9mer				0	CGCGTACAACAAACGGA	GTACAACAA
1045	Ran9_1044	Random 9mer				0	CACCAACCAACAAAACCAT	CAACCAACA
1046	Ran9_1045	Random 9mer				0	ACAGGCCCAACAAATTACC	GGCCCAACA
1047	Ran9_1046	Random 9mer				0	GCACAGCCAACAAACAATA	CAGCCAACA
1048	Ran9_1047	Random 9mer				0	TTTGGTCCAACAAAGACTC	GGTCCAACA
1049	Ran9_1048	Random 9mer				0	CGGCAGCAACAAAGGCG	CAGCAACAA
1050	Ran9_1049	Random 9mer				0	TTTCCCGCAACAAATGAAC	CCCGCAACA
1051	Ran9_1050	Random 9mer				0	TGAGAAGGCAACAAAATATAA	GAAGGCAAC
1052	Ran9_1051	Random 9mer				0	ATGTTTGCAACAAATCGTC	TTTGCAACA
1053	Ran9_1052	Random 9mer				0	CGGTGATCAACAAAATACT	TGATCAACA
1054	Ran9_1053	Random 9mer				0	AACTACTCAACAAAGTCCT	TACTCAACA
1055	Ran9_1054	Random 9mer				0	TCTGCGTCAACAAACGTGG	GCGTCAACA
1056	Ran9_1055	Random 9mer				0	TCCCCTTCAACAAATCCTA	CCTTCAACA
1057	Ran9_1056	Random 9mer				0	CCCAAAAGAACAAACCCAA	AAAAGAACA
1058	Ran9_1057	Random 9mer				0	TACCCCAGAACAAACTCAC	CCCAGAACA
1059	Ran9_1058	Random 9mer				0	CCTCGAGAACAAAGTCC	CGAGAACAA
1060	Ran9_1059	Random 9mer				0	CGCAGTAGAACAAAGCTAG	AGTAGAACA
1061	Ran9_1060	Random 9mer				0	TAACAGACGAACAAATACATG	CAGACGAAC
1062	Ran9_1061	Random 9mer				0	CTTACCCGAACAAATGAAA	ACCCGAACA
1063	Ran9_1062	Random 9mer				0	GATATGCGAACAAACCTCA	ATGCGAACA
1064	Ran9_1063	Random 9mer				0	CGCAATCGAACAAAGGAGC	AATCGAACA
1065	Ran9_1064	Random 9mer				0	CGTGGAGGAACAAAGATGA	GGAGGAACA
1066	Ran9_1065	Random 9mer				0	CGTTCGGAACAAACGGA	TCGGAACAA
1067	Ran9_1066	Random 9mer				0	GAGGGGGAACAAACGAG	GGGGAACAA
1068	Ran9_1067	Random 9mer				0	GCGTTGGAACAAAGCGG	TTGGAACAA
1069	Ran9_1068	Random 9mer				0	ATTGCTATGAACAAATAGTAA	GCTATGAAC
1070	Ran9_1069	Random 9mer				0	GAGTACTGAACAAACTGTT	TACTGAACA
1071	Ran9_1070	Random 9mer				0	AATTCGGTGAACAAAGAATTG	TCGGTGAAC
1072	Ran9_1071	Random 9mer				0	ACGTCTTTGAACAAAACGAAT	TCTTTGAAC
1073	Ran9_1072	Random 9mer				0	TTGGGGAATAACAAACAAGAA	GGGAATAAC
1074	Ran9_1073	Random 9mer				0	GCCACATAACAAAGCCC	ACATAACAA
1075	Ran9_1074	Random 9mer				0	ACCGGGATAACAAATTACT	GGGATAACA
1076	Ran9_1075	Random 9mer				0	TTACTGTATAACAAATACTCC	CTGTATAAC
1077	Ran9_1076	Random 9mer				0	AGGAGACTAACAAAAGGTA	AGACTAACA
1078	Ran9_1077	Random 9mer				0	TCGATCCTAACAAATAGCC	ATCCTAACA
1079	Ran9_1078	Random 9mer				0	GGAGTGCTAACAAAGACTT	GTGCTAACA
1080	Ran9_1079	Random 9mer				0	CCAGATCTAACAAACAAAC	GATCTAACA
1081	Ran9_1080	Random 9mer				0	CCCCCAGTAACAAATGCAT	CCAGTAACA
1082	Ran9_1081	Random 9mer				0	ATGCTCGTAACAAAACGAC	CTCGTAACA
1083	Ran9_1082	Random 9mer				0	CTCCTGGTAACAAAACAGG	CTGGTAACA
1084	Ran9_1083	Random 9mer				0	TTAATTATGTAACAAATTTATTC	ATTATGTAA
1085	Ran9_1084	Random 9mer				0	GGATCATTAACAAATCGTG	TCATTAACA
1086	Ran9_1085	Random 9mer				0	CCCTTCTTAACAAAGGCAC	TTCTTAACA
1087	Ran9_1086	Random 9mer				0	GGGCGTTAACAAAGCCG	CGTTAACAA
1088	Ran9_1087	Random 9mer				0	TCAGTAATTTAACAAAAACGAAG	GTAATTTAA
1089	Ran9_1088	Random 9mer				0	ACTTGAAAACACAAAACCTTT	TGAAAACAC
1090	Ran9_1089	Random 9mer				0	GTACTCAACACAAACAAAG	CTCAACACA
1091	Ran9_1090	Random 9mer				0	TCCGTGAACACAAATCGGA	GTGAACACA
1092	Ran9_1091	Random 9mer				0	GGTGCTAACACAAAACACA	GCTAACACA
1093	Ran9_1092	Random 9mer				0	CCACCACACACAAAAGTTT	CCACACACA
1094	Ran9_1093	Random 9mer				0	CTAAGCCACACAAAGTGTA	AGCCACACA
1095	Ran9_1094	Random 9mer				0	CATACGCACACAAATGAGT	ACGCACACA
1096	Ran9_1095	Random 9mer				0	GGACTTCACACAAAGTATA	CTTCACACA
1097	Ran9_1096	Random 9mer				0	TTGGGAGACACAAATTGTC	GGAGACACA
1098	Ran9_1097	Random 9mer				0	TATAACCGACACAAAAATGTG	AACCGACAC
1099	Ran9_1098	Random 9mer				0	TGATAGGACACAAACCCGC	TAGGACACA
1100	Ran9_1099	Random 9mer				0	AAGTTCTGACACAAATATCTC	TTCTGACAC
1101	Ran9_1100	Random 9mer				0	GGGGATACACAAACAGC	GATACACAA
1102	Ran9_1101	Random 9mer				0	ACGTGTCTACACAAATTTGTA	TGTCTACAC
1103	Ran9_1102	Random 9mer				0	CTCATGGTACACAAAAAAAAA	ATGGTACAC
1104	Ran9_1103	Random 9mer				0	GGGTTTTTACACAAACCTTAT	TTTTTACAC
1105	Ran9_1104	Random 9mer				0	CGTAGAACCACAAAGCTCC	AGAACCACA
1106	Ran9_1105	Random 9mer				0	TGAGGCACCACAAATAGTG	GGCACCACA
1107	Ran9_1106	Random 9mer				0	TCATGGACCACAAACTCTA	TGGACCACA
1108	Ran9_1107	Random 9mer				0	GAGGATACCACAAATTTCC	GATACCACA
1109	Ran9_1108	Random 9mer				0	CAAGTACCCACAAATCAAG	GTACCCACA
1110	Ran9_1109	Random 9mer				0	GCTACCCCACAAACGAG	ACCCCACAA
1111	Ran9_1110	Random 9mer				0	TGCGGCCCACAAACAGT	GGCCCACAA
1112	Ran9_1111	Random 9mer				0	GGGATCCCACAAAAGGT	ATCCCACAA
1113	Ran9_1112	Random 9mer				0	TATCTAGCCACAAACTACA	CTAGCCACA
1114	Ran9_1113	Random 9mer				0	CCACCGCCACAAAGTCC	CCGCCACAA
1115	Ran9_1114	Random 9mer				0	TATTAGGCCACAAAACGCT	TAGGCCACA
1116	Ran9_1115	Random 9mer				0	CGAATGCCACAAACGGG	ATGCCACAA
1117	Ran9_1116	Random 9mer				0	CCATATCCACAAAGGCG	TATCCACAA
1118	Ran9_1117	Random 9mer				0	TGGTCCTCCACAAAACACG	TCCTCCACA
1119	Ran9_1118	Random 9mer				0	TCGAGGTCCACAAAAGTCT	AGGTCCACA
1120	Ran9_1119	Random 9mer				0	CTGCTTCCACAAAGGTC	CTTCCACAA
1121	Ran9_1120	Random 9mer				0	TCAGTAAGCACAAATTGCA	GTAAGCACA
1122	Ran9_1121	Random 9mer				0	TACCACAGCACAAATAAGT	CACAGCACA
1123	Ran9_1122	Random 9mer				0	AAGTATGAGCACAAAGTTTAC	TATGAGCAC
1124	Ran9_1123	Random 9mer				0	CCATCTAGCACAAAAACTG	TCTAGCACA
1125	Ran9_1124	Random 9mer				0	CTCATTACGCACAAAATTGTA	ATTACGCAC
1126	Ran9_1125	Random 9mer				0	CACCCCGCACAAACAAG	CCCGCACAA
1127	Ran9_1126	Random 9mer				0	CCACGCGCACAAAGCGC	CGCGCACAA
1128	Ran9_1127	Random 9mer				0	GACCATCGCACAAAACATG	CATCGCACA
1129	Ran9_1128	Random 9mer				0	GAACTAGGCACAAAATGCC	CTAGGCACA
1130	Ran9_1129	Random 9mer				0	CGAGCGGCACAAAGGAG	GCGGCACAA
1131	Ran9_1130	Random 9mer				0	CCGAGGGCACAAAGGGA	AGGGCACAA
1132	Ran9_1131	Random 9mer				0	ACAGTGGCACAAACTCC	GTGGCACAA
1133	Ran9_1132	Random 9mer				0	GCATCATGCACAAACAACG	TCATGCACA
1134	Ran9_1133	Random 9mer				0	CGCAACTGCACAAAGACTG	AACTGCACA
1135	Ran9_1134	Random 9mer				0	CGAGGGTGCACAAATATGC	GGGTGCACA
1136	Ran9_1135	Random 9mer				0	TAGATTTTGCACAAACCATTA	ATTTTGCAC
1137	Ran9_1136	Random 9mer				0	TTATCCAATCACAAAGTAGTC	TCCAATCAC
1138	Ran9_1137	Random 9mer				0	TTGATTCATCACAAAATATCA	ATTCATCAC
1139	Ran9_1138	Random 9mer				0	GGCAAGATCACAAACACAC	AAGATCACA
1140	Ran9_1139	Random 9mer				0	ACCCCTATCACAAAGAATT	CCTATCACA
1141	Ran9_1140	Random 9mer				0	CAGTTTACTCACAAAGATGTT	TTTACTCAC
1142	Ran9_1141	Random 9mer				0	TACCGCCTCACAAAACTTG	CGCCTCACA
1143	Ran9_1142	Random 9mer				0	AGGCGCTCACAAATCCC	CGCTCACAA
1144	Ran9_1143	Random 9mer				0	AATGTTATCTCACAAATTTTTCA	GTTATCTCA
1145	Ran9_1144	Random 9mer				0	AGTGAAGTCACAAAGCTGC	GAAGTCACA
1146	Ran9_1145	Random 9mer				0	GCTGGCGTCACAAAATTGC	GGCGTCACA
1147	Ran9_1146	Random 9mer				0	ACTTTGGTCACAAACGAGT	TTGGTCACA
1148	Ran9_1147	Random 9mer				0	GCATGTGTCACAAAGTCGC	TGTGTCACA
1149	Ran9_1148	Random 9mer				0	AGCCAATTCACAAATGCAA	CAATTCACA
1150	Ran9_1149	Random 9mer				0	GTATGCTTCACAAATGAAG	TGCTTCACA
1151	Ran9_1150	Random 9mer				0	CTAACGTTCACAAAAGAGA	ACGTTCACA
1152	Ran9_1151	Random 9mer				0	ATTTAGTTTCACAAACTGAGA	TAGTTTCAC
1153	Ran9_1152	Random 9mer				0	TGGATAAAGACAAAGTGCC	ATAAAGACA
1154	Ran9_1153	Random 9mer				0	TTCGACCAAGACAAACTTATA	GACCAAGAC
1155	Ran9_1154	Random 9mer				0	CCTAAGAAGACAAATGTCG	AAGAAGACA
1156	Ran9_1155	Random 9mer				0	TGAGTTAAGACAAATGGGT	GTTAAGACA
1157	Ran9_1156	Random 9mer				0	CTATCACAGACAAACCACG	TCACAGACA
1158	Ran9_1157	Random 9mer				0	GTCAAACCAGACAAAAAATTG	AAACCAGAC
1159	Ran9_1158	Random 9mer				0	GAATGGCAGACAAACTAGA	TGGCAGACA
1160	Ran9_1159	Random 9mer				0	CGCTGTCAGACAAATTCCG	TGTCAGACA
1161	Ran9_1160	Random 9mer				0	CCGAGAGAGACAAAACGAC	AGAGAGACA
1162	Ran9_1161	Random 9mer				0	TCTCACGAGACAAATAGGG	CACGAGACA
1163	Ran9_1162	Random 9mer				0	AATGCGGAGACAAACATAA	GCGGAGACA
1164	Ran9_1163	Random 9mer				0	CCTGGTGAGACAAAATGTC	GGTGAGACA
1165	Ran9_1164	Random 9mer				0	ATCGCAAATAGACAAATAAATAA	GCAAATAGA
1166	Ran9_1165	Random 9mer				0	ACTGTCTAGACAAATCATG	GTCTAGACA
1167	Ran9_1166	Random 9mer				0	CGCATGTAGACAAAACCCT	ATGTAGACA
1168	Ran9_1167	Random 9mer				0	ACCAGTTAGACAAAGACGT	AGTTAGACA
1169	Ran9_1168	Random 9mer				0	CAGTAAACGACAAACCTTG	TAAACGACA
1170	Ran9_1169	Random 9mer				0	GTTCCACGACAAAGCTG	CCACGACAA
1171	Ran9_1170	Random 9mer				0	CGTGGACGACAAAAGCA	GGACGACAA
1172	Ran9_1171	Random 9mer				0	CGGTTACGACAAAGGGT	TTACGACAA
1173	Ran9_1172	Random 9mer				0	TCCGTACCGACAAATTCGG	GTACCGACA
1174	Ran9_1173	Random 9mer				0	GGAGCCCGACAAAGCGT	GCCCGACAA
1175	Ran9_1174	Random 9mer				0	TCTCGGCCGACAAATATGA	CGGCCGACA
1176	Ran9_1175	Random 9mer				0	TCGATTCCGACAAAGTCAG	ATTCCGACA
1177	Ran9_1176	Random 9mer				0	CGATAAGCGACAAAGAAAT	TAAGCGACA
1178	Ran9_1177	Random 9mer				0	GGAGCGCGACAAACTTG	GCGCGACAA
1179	Ran9_1178	Random 9mer				0	CGCAGGCGACAAAGACT	AGGCGACAA
1180	Ran9_1179	Random 9mer				0	CGTCTTGCGACAAAACTAC	CTTGCGACA
1181	Ran9_1180	Random 9mer				0	CGAAAATCGACAAACGATT	AAATCGACA
1182	Ran9_1181	Random 9mer				0	CCTACCTCGACAAACCATG	ACCTCGACA
1183	Ran9_1182	Random 9mer				0	CATTTGTCGACAAACTTGT	TTGTCGACA
1184	Ran9_1183	Random 9mer				0	TAGGGTTCGACAAACAAAC	GGTTCGACA
1185	Ran9_1184	Random 9mer				0	AACGAAGGACAAACGGG	GAAGGACAA
1186	Ran9_1185	Random 9mer				0	GCTCTCAGGACAAAACTGC	CTCAGGACA
1187	Ran9_1186	Random 9mer				0	TAACTGAGGACAAAACCCA	CTGAGGACA
1188	Ran9_1187	Random 9mer				0	AGGCTAGGACAAATCGC	CTAGGACAA
1189	Ran9_1188	Random 9mer				0	GGTCACGGACAAAGCAG	CACGGACAA
1190	Ran9_1189	Random 9mer				0	CCGCCCGGACAAAAGCG	CCCGGACAA
1191	Ran9_1190	Random 9mer				0	CTATAGCGGACAAAATCAA	TAGCGGACA
1192	Ran9_1191	Random 9mer				0	GATACTCGGACAAATCTGA	ACTCGGACA
1193	Ran9_1192	Random 9mer				0	TTCCAAGGGACAAAAACTA	CAAGGGACA
1194	Ran9_1193	Random 9mer				0	CGATCGGGACAAAGTAG	TCGGGACAA
1195	Ran9_1194	Random 9mer				0	CGCCGGGGACAAACAAA	CGGGGACAA
1196	Ran9_1195	Random 9mer				0	GTAATATGGGACAAATTACTT	ATATGGGAC
1197	Ran9_1196	Random 9mer				0	TTTGTATGGACAAACTTGC	GTATGGACA
1198	Ran9_1197	Random 9mer				0	TCTCGCTGGACAAAAAATG	CGCTGGACA
1199	Ran9_1198	Random 9mer				0	GGTTGTGGACAAAGGGA	TGTGGACAA
1200	Ran9_1199	Random 9mer				0	AACGATTGGACAAATGAGC	GATTGGACA
1201	Ran9_1200	Random 9mer				0	CCTGAATGACAAAGGCG	GAATGACAA
1202	Ran9_1201	Random 9mer				0	CAGTTACATGACAAAAAGAAC	TTACATGAC
1203	Ran9_1202	Random 9mer				0	CGTAGATGACAAACGCG	AGATGACAA
1204	Ran9_1203	Random 9mer				0	TTGCGATATGACAAAAGCTTG	CGATATGAC
1205	Ran9_1204	Random 9mer				0	CAGACACTGACAAACTGTG	ACACTGACA
1206	Ran9_1205	Random 9mer				0	CGTCTCCTGACAAATACAT	CTCCTGACA
1207	Ran9_1206	Random 9mer				0	ACGCCGCTGACAAAATATA	CCGCTGACA
1208	Ran9_1207	Random 9mer				0	CCCATCTGACAAACCCA	ATCTGACAA
1209	Ran9_1208	Random 9mer				0	TGTGCAGTGACAAAAAGGG	GCAGTGACA
1210	Ran9_1209	Random 9mer				0	GCGTCGTGACAAAGGTA	TCGTGACAA
1211	Ran9_1210	Random 9mer				0	CCTCGGTGACAAATCCT	CGGTGACAA
1212	Ran9_1211	Random 9mer				0	CACGTGTGACAAAGCAC	GTGTGACAA
1213	Ran9_1212	Random 9mer				0	ACTACTATTGACAAAAGTGAT	ACTATTGAC
1214	Ran9_1213	Random 9mer				0	TGCCCCTTGACAAAGACAA	CCCTTGACA
1215	Ran9_1214	Random 9mer				0	ATGCATGTTGACAAATTGTTT	CATGTTGAC
1216	Ran9_1215	Random 9mer				0	TTGCCGTTTGACAAATACTAC	CCGTTTGAC
1217	Ran9_1216	Random 9mer				0	TTGTGAAATACAAAGGGGA	TGAAATACA
1218	Ran9_1217	Random 9mer				0	TTCGGCAATACAAAAGCGA	GGCAATACA
1219	Ran9_1218	Random 9mer				0	TCTCTGAATACAAAGCGAT	CTGAATACA
1220	Ran9_1219	Random 9mer				0	TAACGGTAATACAAAAACAAG	CGGTAATAC
1221	Ran9_1220	Random 9mer				0	CGGTAACATACAAACACGA	TAACATACA
1222	Ran9_1221	Random 9mer				0	TTCCACCATACAAAGCCAA	CACCATACA
1223	Ran9_1222	Random 9mer				0	AACCCGCATACAAAAGATT	CCGCATACA
1224	Ran9_1223	Random 9mer				0	CTCTTTTCATACAAACTAGTA	TTTTCATAC
1225	Ran9_1224	Random 9mer				0	CTATAAAGATACAAAGTGGAA	TAAAGATAC
1226	Ran9_1225	Random 9mer				0	AAGATCGATACAAACCCAT	ATCGATACA
1227	Ran9_1226	Random 9mer				0	CTTGTGGATACAAAGTTCA	GTGGATACA
1228	Ran9_1227	Random 9mer				0	ATGTTATGATACAAAATAGCA	TTATGATAC
1229	Ran9_1228	Random 9mer				0	TCAGCATATACAAATGTGG	GCATATACA
1230	Ran9_1229	Random 9mer				0	CGGGCCTATACAAATGATT	GCCTATACA
1231	Ran9_1230	Random 9mer				0	TGGGAGTATACAAAACGAA	GAGTATACA
1232	Ran9_1231	Random 9mer				0	AACGGATTATACAAACGTACA	GGATTATAC
1233	Ran9_1232	Random 9mer				0	TGCTCAACTACAAATGACC	TCAACTACA
1234	Ran9_1233	Random 9mer				0	CTTGACACTACAAACAGAC	GACACTACA
1235	Ran9_1234	Random 9mer				0	TGTACGACTACAAACCTGG	ACGACTACA
1236	Ran9_1235	Random 9mer				0	ATAATATACTACAAAGTGCCG	ATATACTAC
1237	Ran9_1236	Random 9mer				0	CATTGACCTACAAACGTAG	TGACCTACA
1238	Ran9_1237	Random 9mer				0	GCGCCCCTACAAAGGCA	CCCCTACAA
1239	Ran9_1238	Random 9mer				0	CACGAGCCTACAAATTCTT	GAGCCTACA
1240	Ran9_1239	Random 9mer				0	TGAATTCCTACAAACCACG	ATTCCTACA
1241	Ran9_1240	Random 9mer				0	TTGTGGAGCTACAAACATTAC	TGGAGCTAC
1242	Ran9_1241	Random 9mer				0	TACAACGCTACAAATGCGC	AACGCTACA
1243	Ran9_1242	Random 9mer				0	GAAGGGCTACAAAGGGC	GGGCTACAA
1244	Ran9_1243	Random 9mer				0	GTATTTGCTACAAAAACCC	TTTGCTACA
1245	Ran9_1244	Random 9mer				0	GAAAATATCTACAAAGCTGAG	AATATCTAC
1246	Ran9_1245	Random 9mer				0	CGGCACTCTACAAAAAGTC	CACTCTACA
1247	Ran9_1246	Random 9mer				0	TAAATAGTCTACAAAGTAGCC	ATAGTCTAC
1248	Ran9_1247	Random 9mer				0	GAGACGTTCTACAAAGATTAA	ACGTTCTAC
1249	Ran9_1248	Random 9mer				0	CAATCAAAGTACAAAAGGTTT	TCAAAGTAC
1250	Ran9_1249	Random 9mer				0	AAGGTCAGTACAAATCAGT	GTCAGTACA
1251	Ran9_1250	Random 9mer				0	TCCAAGAGTACAAAATAGC	AAGAGTACA
1252	Ran9_1251	Random 9mer				0	ACGTGTAGTACAAACTGTG	TGTAGTACA
1253	Ran9_1252	Random 9mer				0	ATCCTACGTACAAAGAAGA	CTACGTACA
1254	Ran9_1253	Random 9mer				0	CAATGCCGTACAAACCAAA	TGCCGTACA
1255	Ran9_1254	Random 9mer				0	ATATTTGCGTACAAATCTTAG	TTTGCGTAC
1256	Ran9_1255	Random 9mer				0	CTTTTCTCGTACAAAAGTAAC	TTCTCGTAC
1257	Ran9_1256	Random 9mer				0	AGGACAGGTACAAAGCGAT	ACAGGTACA
1258	Ran9_1257	Random 9mer				0	ATCCGCGGTACAAATACTT	CGCGGTACA
1259	Ran9_1258	Random 9mer				0	GGATCGGGTACAAATAAAA	TCGGGTACA
1260	Ran9_1259	Random 9mer				0	ATTCCTGGTACAAACACGG	CCTGGTACA
1261	Ran9_1260	Random 9mer				0	GCGACATGTACAAAACTCT	ACATGTACA
1262	Ran9_1261	Random 9mer				0	TACAAACTGTACAAATTGGAT	AAACTGTAC
1263	Ran9_1262	Random 9mer				0	ATATAGGTGTACAAATTAGAT	TAGGTGTAC
1264	Ran9_1263	Random 9mer				0	GTGCGGTTGTACAAAATAATT	CGGTTGTAC
1265	Ran9_1264	Random 9mer				0	TGTACAAATTACAAATCAGAG	ACAAATTAC
1266	Ran9_1265	Random 9mer				0	AAGGTCATTACAAAGTCGG	GTCATTACA
1267	Ran9_1266	Random 9mer				0	CAGGCGATTACAAAATGGC	GCGATTACA
1268	Ran9_1267	Random 9mer				0	CAGGTTTATTACAAAACCAAG	GTTTATTAC
1269	Ran9_1268	Random 9mer				0	TTGGTAACTTACAAAAAAAGT	GTAACTTAC
1270	Ran9_1269	Random 9mer				0	GGACCCTTACAAAGTGC	CCCTTACAA
1271	Ran9_1270	Random 9mer				0	AAAGGGCTTACAAATGACC	GGGCTTACA
1272	Ran9_1271	Random 9mer				0	CGTTCTCTTACAAATGTAG	TCTCTTACA
1273	Ran9_1272	Random 9mer				0	CGTAGAGTTACAAAAGTAG	AGAGTTACA
1274	Ran9_1273	Random 9mer				0	AGTGACGTTACAAACGCCT	GACGTTACA
1275	Ran9_1274	Random 9mer				0	AAGGATGGTTACAAACTGATA	GATGGTTAC
1276	Ran9_1275	Random 9mer				0	ACACATGTTACAAAAGCTC	CATGTTACA
1277	Ran9_1276	Random 9mer				0	AAAAATTATTTACAAACCATTTC	AATTATTTA
1278	Ran9_1277	Random 9mer				0	CTTTCCTTTACAAACAGAC	TCCTTTACA
1279	Ran9_1278	Random 9mer				0	GCCATAGTTTACAAAGGATAA	ATAGTTTAC
1280	Ran9_1279	Random 9mer				0	ACGTACTTTTACAAACTTCTA	TACTTTTAC
1281	Ran9_1280	Random 9mer				0	AACTAAAAAACCAAAGCTCAA	TAAAAAACC
1282	Ran9_1281	Random 9mer				0	TAACTCAAACCAAAACACG	CTCAAACCA
1283	Ran9_1282	Random 9mer				0	CAGGAGAAACCAAAATGTC	GAGAAACCA
1284	Ran9_1283	Random 9mer				0	CGAAGTAAACCAAAAGCCC	AGTAAACCA
1285	Ran9_1284	Random 9mer				0	AACCTACAACCAAAGCAAA	CTACAACCA
1286	Ran9_1285	Random 9mer				0	CCTTCCAACCAAACAGC	TCCAACCAA
1287	Ran9_1286	Random 9mer				0	GTTCGCAACCAAAGTCC	CGCAACCAA
1288	Ran9_1287	Random 9mer				0	ACAAGTCAACCAAACAACT	AGTCAACCA
1289	Ran9_1288	Random 9mer				0	CTAACAGAACCAAACGTTC	ACAGAACCA
1290	Ran9_1289	Random 9mer				0	CCCCCGAACCAAACTCC	CCGAACCAA
1291	Ran9_1290	Random 9mer				0	TTATGGGAACCAAACTACA	TGGGAACCA
1292	Ran9_1291	Random 9mer				0	TACCGTGAACCAAAGACTA	CGTGAACCA
1293	Ran9_1292	Random 9mer				0	CCAGAATAACCAAAGTAAG	GAATAACCA
1294	Ran9_1293	Random 9mer				0	GAAACCTAACCAAATAGTG	ACCTAACCA
1295	Ran9_1294	Random 9mer				0	TAGCGGTAACCAAAAACTC	CGGTAACCA
1296	Ran9_1295	Random 9mer				0	GCATCTTAACCAAATTGGC	TCTTAACCA
1297	Ran9_1296	Random 9mer				0	AAAACAAACACCAAAACATGT	ACAAACACC
1298	Ran9_1297	Random 9mer				0	ACGTACACACCAAATCGCT	TACACACCA
1299	Ran9_1298	Random 9mer				0	GTGGTGACACCAAATTATA	GTGACACCA
1300	Ran9_1299	Random 9mer				0	ACCACTACACCAAACGATA	ACTACACCA
1301	Ran9_1300	Random 9mer				0	AGAAACCACCAAACCCG	AACCACCAA
1302	Ran9_1301	Random 9mer				0	AGGAGCCCACCAAAAATTA	AGCCCACCA
1303	Ran9_1302	Random 9mer				0	CGTGGCCACCAAAGGGT	GGCCACCAA
1304	Ran9_1303	Random 9mer				0	CAATGTCCACCAAATTCTT	TGTCCACCA
1305	Ran9_1304	Random 9mer				0	GCTTTAAGCACCAAATAATAG	TTAAGCACC
1306	Ran9_1305	Random 9mer				0	TGCTCGCACCAAAGGCC	TCGCACCAA
1307	Ran9_1306	Random 9mer				0	ATGTCGGCACCAAAATCAA	TCGGCACCA
1308	Ran9_1307	Random 9mer				0	AGTCGTGCACCAAAAGGTT	CGTGCACCA
1309	Ran9_1308	Random 9mer				0	TCCCATCACCAAACTCC	CATCACCAA
1310	Ran9_1309	Random 9mer				0	TGTATTCTCACCAAATGATTT	ATTCTCACC
1311	Ran9_1310	Random 9mer				0	GACTGTCACCAAACCTC	TGTCACCAA
1312	Ran9_1311	Random 9mer				0	ATTAGTTTTCACCAAAAATAAAC	AGTTTTCAC
1313	Ran9_1312	Random 9mer				0	TGTCGAAGACCAAATCTAT	CGAAGACCA
1314	Ran9_1313	Random 9mer				0	TGTTGCAGACCAAACGAGG	TGCAGACCA
1315	Ran9_1314	Random 9mer				0	CGGTGAGACCAAAACGT	TGAGACCAA
1316	Ran9_1315	Random 9mer				0	GATGGTAGACCAAATGCTT	GGTAGACCA
1317	Ran9_1316	Random 9mer				0	GTGGACGACCAAAAACC	GACGACCAA
1318	Ran9_1317	Random 9mer				0	CTGCCCGACCAAAAGAT	CCCGACCAA
1319	Ran9_1318	Random 9mer				0	GTGAGCGACCAAAAGCC	AGCGACCAA
1320	Ran9_1319	Random 9mer				0	GCTCATCGACCAAATACAA	CATCGACCA
1321	Ran9_1320	Random 9mer				0	AGAAGAGGACCAAAAAAGA	AGAGGACCA
1322	Ran9_1321	Random 9mer				0	GATGACGGACCAAAATCTG	GACGGACCA
1323	Ran9_1322	Random 9mer				0	CCAAGGGACCAAATGGC	AGGGACCAA
1324	Ran9_1323	Random 9mer				0	AATGCTGGACCAAAGTTGC	GCTGGACCA
1325	Ran9_1324	Random 9mer				0	ACTGTATGACCAAAGGGGG	GTATGACCA
1326	Ran9_1325	Random 9mer				0	CCATCTGACCAAAGCTG	TCTGACCAA
1327	Ran9_1326	Random 9mer				0	TACATGTGACCAAACACCA	ATGTGACCA
1328	Ran9_1327	Random 9mer				0	CCTGATTGACCAAAGAGAG	GATTGACCA
1329	Ran9_1328	Random 9mer				0	TCCGCAATACCAAAATCTG	GCAATACCA
1330	Ran9_1329	Random 9mer				0	GTTGCCATACCAAACCTTT	GCCATACCA
1331	Ran9_1330	Random 9mer				0	CGCATTGATACCAAAGATATG	ATTGATACC
1332	Ran9_1331	Random 9mer				0	TATAATTATACCAAACCAGCT	AATTATACC
1333	Ran9_1332	Random 9mer				0	CCCTACTACCAAACGGG	TACTACCAA
1334	Ran9_1333	Random 9mer				0	TCGATCCTACCAAAATACC	ATCCTACCA
1335	Ran9_1334	Random 9mer				0	CGGTTGCTACCAAATCCAG	TTGCTACCA
1336	Ran9_1335	Random 9mer				0	CAGACTCTACCAAAGTTGC	ACTCTACCA
1337	Ran9_1336	Random 9mer				0	CCTCAAGTACCAAACACGT	CAAGTACCA
1338	Ran9_1337	Random 9mer				0	TTCCACGTACCAAAGAGAG	CACGTACCA
1339	Ran9_1338	Random 9mer				0	ATAAGGGTACCAAATAGCA	AGGGTACCA
1340	Ran9_1339	Random 9mer				0	CTGAGTTGTACCAAATCAAAC	AGTTGTACC
1341	Ran9_1340	Random 9mer				0	GGGTGATTACCAAAGTTCC	TGATTACCA
1342	Ran9_1341	Random 9mer				0	CCAGGCTTACCAAACTGTT	GGCTTACCA
1343	Ran9_1342	Random 9mer				0	GCAAGGTTACCAAAACAAG	AGGTTACCA
1344	Ran9_1343	Random 9mer				0	ACGTATTTACCAAATGAGG	TATTTACCA
1345	Ran9_1344	Random 9mer				0	GTTGCAAACCCAAATAACC	GCAAACCCA
1346	Ran9_1345	Random 9mer				0	GTCCCAACCCAAATGCC	CCAACCCAA
1347	Ran9_1346	Random 9mer				0	CGCCGAACCCAAACCAT	CGAACCCAA
1348	Ran9_1347	Random 9mer				0	TGCGTAACCCAAAGCGG	GTAACCCAA
1349	Ran9_1348	Random 9mer				0	GAGCACACCCAAACCTT	CACACCCAA
1350	Ran9_1349	Random 9mer				0	AAAGTCCACCCAAACTATA	GTCCACCCA
1351	Ran9_1350	Random 9mer				0	CCAAGCACCCAAAGGCG	AGCACCCAA
1352	Ran9_1351	Random 9mer				0	CCAATTCACCCAAAGGAGT	ATTCACCCA
1353	Ran9_1352	Random 9mer				0	TAATTAGACCCAAACACGT	TTAGACCCA
1354	Ran9_1353	Random 9mer				0	GTGTTCGACCCAAAATCAA	TTCGACCCA
1355	Ran9_1354	Random 9mer				0	CAAATGGACCCAAAGTATC	ATGGACCCA
1356	Ran9_1355	Random 9mer				0	TTCAATGACCCAAATGCAT	AATGACCCA
1357	Ran9_1356	Random 9mer				0	CTCCTATACCCAAAATGAT	CTATACCCA
1358	Ran9_1357	Random 9mer				0	GTATCCTACCCAAACCTTT	TCCTACCCA
1359	Ran9_1358	Random 9mer				0	CGAGGTACCCAAACGGG	GGTACCCAA
1360	Ran9_1359	Random 9mer				0	ATCTATTACCCAAAAGGAG	TATTACCCA
1361	Ran9_1360	Random 9mer				0	AGTGAACCCCAAAAGGC	GAACCCCAA
1362	Ran9_1361	Random 9mer				0	CCATCACCCCAAAGACG	TCACCCCAA
1363	Ran9_1362	Random 9mer				0	TGACGACCCCAAACTGA	CGACCCCAA
1364	Ran9_1363	Random 9mer				0	AGACATACCCCAAACAATG	CATACCCCA
1365	Ran9_1364	Random 9mer				0	TCTTCACCCCCAAATCTCT	TCACCCCCA
1366	Ran9_1365	Random 9mer				0	GAAACCCCCCAAAAAGG	ACCCCCCAA
1367	Ran9_1366	Random 9mer				0	TAATTGCCCCCAAAATACT	TTGCCCCCA
1368	Ran9_1367	Random 9mer				0	GGTTTCCCCCAAATGCG	TTCCCCCAA
1369	Ran9_1368	Random 9mer				0	GTCGAGCCCCAAACGTG	GAGCCCCAA
1370	Ran9_1369	Random 9mer				0	GTGCGCCCCAAAGGG	CGCCCCAAA
1371	Ran9_1370	Random 9mer				0	AGTCGGCCCCAAAGCAC	CGGCCCCAA
1372	Ran9_1371	Random 9mer				0	CGGCATGCCCCAAATTTTA	CATGCCCCA
1373	Ran9_1372	Random 9mer				0	CCGAATCCCCAAACGCC	AATCCCCAA
1374	Ran9_1373	Random 9mer				0	TCCCCTCCCCAAACCAG	CCTCCCCAA
1375	Ran9_1374	Random 9mer				0	TCAGAGTCCCCAAATATGG	GAGTCCCCA
1376	Ran9_1375	Random 9mer				0	ACGCTTCCCCAAAACGT	CTTCCCCAA
1377	Ran9_1376	Random 9mer				0	CTAATAAGCCCAAACTGAA	ATAAGCCCA
1378	Ran9_1377	Random 9mer				0	GGGACAGCCCAAAGAGG	ACAGCCCAA
1379	Ran9_1378	Random 9mer				0	TGTAGAGCCCAAACGTC	AGAGCCCAA
1380	Ran9_1379	Random 9mer				0	AAAGGTAGCCCAAAAAGCT	GGTAGCCCA
1381	Ran9_1380	Random 9mer				0	CTACACGCCCAAAACAG	CACGCCCAA
1382	Ran9_1381	Random 9mer				0	GCTCCGCCCAAAGCG	CCGCCCAAA
1383	Ran9_1382	Random 9mer				0	TTGAGCGCCCAAAGATG	AGCGCCCAA
1384	Ran9_1383	Random 9mer				0	CTCCTCGCCCAAACCAC	CTCGCCCAA
1385	Ran9_1384	Random 9mer				0	CGCAAGGCCCAAAACTA	AAGGCCCAA
1386	Ran9_1385	Random 9mer				0	CCGTCGGCCCAAATTGT	TCGGCCCAA
1387	Ran9_1386	Random 9mer				0	GTGTGGGCCCAAATCAT	TGGGCCCAA
1388	Ran9_1387	Random 9mer				0	CCACTGGCCCAAAGCTC	CTGGCCCAA
1389	Ran9_1388	Random 9mer				0	TAGAGATGCCCAAATCTCT	AGATGCCCA
1390	Ran9_1389	Random 9mer				0	TAATGCTGCCCAAAAGTAC	TGCTGCCCA
1391	Ran9_1390	Random 9mer				0	ATTTAGTGCCCAAATTTGG	TAGTGCCCA
1392	Ran9_1391	Random 9mer				0	AGCGTTGCCCAAAGTGT	GTTGCCCAA
1393	Ran9_1392	Random 9mer				0	TCCAAAATCCCAAAGGCTA	AAAATCCCA
1394	Ran9_1393	Random 9mer				0	GGAACCATCCCAAAAAGAA	ACCATCCCA
1395	Ran9_1394	Random 9mer				0	ATCCAGATCCCAAAAGCTT	CAGATCCCA
1396	Ran9_1395	Random 9mer				0	GTTAGTATCCCAAACAGGC	AGTATCCCA
1397	Ran9_1396	Random 9mer				0	GTAACACTCCCAAAGAAAG	ACACTCCCA
1398	Ran9_1397	Random 9mer				0	GGAGCCTCCCAAACGGG	GCCTCCCAA
1399	Ran9_1398	Random 9mer				0	AATCTGCTCCCAAATATGG	CTGCTCCCA
1400	Ran9_1399	Random 9mer				0	CTAGTTCTCCCAAAAGGAT	GTTCTCCCA
1401	Ran9_1400	Random 9mer				0	GTGAAGTCCCAAACTCC	AAGTCCCAA
1402	Ran9_1401	Random 9mer				0	CTGCCGTCCCAAATCGG	CCGTCCCAA
1403	Ran9_1402	Random 9mer				0	TTTATGGTCCCAAAGTCTT	ATGGTCCCA
1404	Ran9_1403	Random 9mer				0	GCGGTGTCCCAAAACGC	GTGTCCCAA
1405	Ran9_1404	Random 9mer				0	ACCATATTCCCAAAATCTC	ATATTCCCA
1406	Ran9_1405	Random 9mer				0	GGACCTTCCCAAAGGGT	CCTTCCCAA
1407	Ran9_1406	Random 9mer				0	TTTGGGTTCCCAAAGCAAA	GGGTTCCCA
1408	Ran9_1407	Random 9mer				0	TAGCTTTTCCCAAAGCTGC	CTTTTCCCA
1409	Ran9_1408	Random 9mer				0	ATTGATAAAGCCAAATCATAC	GATAAAGCC
1410	Ran9_1409	Random 9mer				0	GGGGCAAGCCAAATCCG	GCAAGCCAA
1411	Ran9_1410	Random 9mer				0	CATTCGAAGCCAAAAGTCT	TCGAAGCCA
1412	Ran9_1411	Random 9mer				0	GCTTATAAGCCAAACGTAT	TATAAGCCA
1413	Ran9_1412	Random 9mer				0	GGTCGACAGCCAAAAATAC	CGACAGCCA
1414	Ran9_1413	Random 9mer				0	AACTACCAGCCAAATGCAA	TACCAGCCA
1415	Ran9_1414	Random 9mer				0	CGGGGCAGCCAAAACGT	GGCAGCCAA
1416	Ran9_1415	Random 9mer				0	CACGTCAGCCAAACGCT	GTCAGCCAA
1417	Ran9_1416	Random 9mer				0	CTAACAGAGCCAAATTAAC	ACAGAGCCA
1418	Ran9_1417	Random 9mer				0	CGTGCGAGCCAAACCTC	GCGAGCCAA
1419	Ran9_1418	Random 9mer				0	GCGCGGAGCCAAAGGTG	CGGAGCCAA
1420	Ran9_1419	Random 9mer				0	ACGGATGAGCCAAAAAGAA	GATGAGCCA
1421	Ran9_1420	Random 9mer				0	TCAGGATAGCCAAATGACC	GGATAGCCA
1422	Ran9_1421	Random 9mer				0	AGCACTAGCCAAAGCGC	ACTAGCCAA
1423	Ran9_1422	Random 9mer				0	CGGTGTAGCCAAAAGCG	TGTAGCCAA
1424	Ran9_1423	Random 9mer				0	ATACTTTTAGCCAAACTCTTA	CTTTTAGCC
1425	Ran9_1424	Random 9mer				0	ATGTTAACGCCAAAAACTC	TTAACGCCA
1426	Ran9_1425	Random 9mer				0	CGTCCACGCCAAATATC	CCACGCCAA
1427	Ran9_1426	Random 9mer				0	TCTGAGACGCCAAATGTAA	GAGACGCCA
1428	Ran9_1427	Random 9mer				0	GCGAATACGCCAAAAAGAT	AATACGCCA
1429	Ran9_1428	Random 9mer				0	TATATACCGCCAAAGAGGG	ATACCGCCA
1430	Ran9_1429	Random 9mer				0	AAGACCCGCCAAAACCG	ACCCGCCAA
1431	Ran9_1430	Random 9mer				0	TAGCGCCGCCAAATCAC	CGCCGCCAA
1432	Ran9_1431	Random 9mer				0	ATTGCTCCGCCAAAATTAA	GCTCCGCCA
1433	Ran9_1432	Random 9mer				0	ACCCAGCGCCAAAATCA	CAGCGCCAA
1434	Ran9_1433	Random 9mer				0	ATAACGCGCCAAACGTG	ACGCGCCAA
1435	Ran9_1434	Random 9mer				0	GGGTGGCGCCAAATGAA	TGGCGCCAA
1436	Ran9_1435	Random 9mer				0	CTACTGCGCCAAACACA	CTGCGCCAA
1437	Ran9_1436	Random 9mer				0	GTAGATCGCCAAAGGTC	GATCGCCAA
1438	Ran9_1437	Random 9mer				0	CGCACTCGCCAAAGTGG	ACTCGCCAA
1439	Ran9_1438	Random 9mer				0	GCTGGTCGCCAAAGACC	GGTCGCCAA
1440	Ran9_1439	Random 9mer				0	CCGGTTCGCCAAAACAG	GTTCGCCAA
1441	Ran9_1440	Random 9mer				0	CGTTGAAGGCCAAACTAAG	TGAAGGCCA
1442	Ran9_1441	Random 9mer				0	CGTTTCAGGCCAAACACAG	TTCAGGCCA
1443	Ran9_1442	Random 9mer				0	ATACGAGGCCAAAGCCC	CGAGGCCAA
1444	Ran9_1443	Random 9mer				0	CCTTATAGGCCAAAGTTCA	TATAGGCCA
1445	Ran9_1444	Random 9mer				0	ATTTAACGGCCAAATTACC	TAACGGCCA
1446	Ran9_1445	Random 9mer				0	CTAGCCGGCCAAATCAA	GCCGGCCAA
1447	Ran9_1446	Random 9mer				0	CCCAGCGGCCAAACCTC	AGCGGCCAA
1448	Ran9_1447	Random 9mer				0	GCTTTCGGCCAAACATG	TTCGGCCAA
1449	Ran9_1448	Random 9mer				0	ACTCAGGGCCAAACCTT	CAGGGCCAA
1450	Ran9_1449	Random 9mer				0	ACCTCGGGCCAAAACCT	TCGGGCCAA
1451	Ran9_1450	Random 9mer				0	CACTGGGGCCAAACTAG	TGGGGCCAA
1452	Ran9_1451	Random 9mer				0	GAAATTGGGCCAAAAGACG	ATTGGGCCA
1453	Ran9_1452	Random 9mer				0	GTGCATGGCCAAATGCC	CATGGCCAA
1454	Ran9_1453	Random 9mer				0	TTAACTGGCCAAACGCC	ACTGGCCAA
1455	Ran9_1454	Random 9mer				0	GCATCGTGGCCAAAATAAT	TCGTGGCCA
1456	Ran9_1455	Random 9mer				0	TAAAGTTTGGCCAAATATTTT	AGTTTGGCC
1457	Ran9_1456	Random 9mer				0	ACACTAATGCCAAATTGAG	CTAATGCCA
1458	Ran9_1457	Random 9mer				0	AGGGCATGCCAAAGTTC	GCATGCCAA
1459	Ran9_1458	Random 9mer				0	ATTCGGATGCCAAACAGAC	CGGATGCCA
1460	Ran9_1459	Random 9mer				0	TCTTTCTATGCCAAAATTACG	TTCTATGCC
1461	Ran9_1460	Random 9mer				0	TGTGAACTGCCAAAAGGCG	GAACTGCCA
1462	Ran9_1461	Random 9mer				0	GTTCCCTGCCAAACCAG	CCCTGCCAA
1463	Ran9_1462	Random 9mer				0	GATATGCTGCCAAAGCTAA	ATGCTGCCA
1464	Ran9_1463	Random 9mer				0	TCAAATCTGCCAAAGCACA	AATCTGCCA
1465	Ran9_1464	Random 9mer				0	ACCAAAGTGCCAAATCGTC	AAAGTGCCA
1466	Ran9_1465	Random 9mer				0	GTCCCGTGCCAAATGTG	CCGTGCCAA
1467	Ran9_1466	Random 9mer				0	GCTAGGTGCCAAAGGCG	AGGTGCCAA
1468	Ran9_1467	Random 9mer				0	TCGCTGTGCCAAACTCG	CTGTGCCAA
1469	Ran9_1468	Random 9mer				0	GGATAATTGCCAAAACGCG	TAATTGCCA
1470	Ran9_1469	Random 9mer				0	ACGCGCTTGCCAAAATGTG	CGCTTGCCA
1471	Ran9_1470	Random 9mer				0	AGTGCGTTGCCAAACACTT	GCGTTGCCA
1472	Ran9_1471	Random 9mer				0	AGTACTTTGCCAAATTCGA	ACTTTGCCA
1473	Ran9_1472	Random 9mer				0	CAATCAAATCCAAAGGCAC	TCAAATCCA
1474	Ran9_1473	Random 9mer				0	CTGCCAATCCAAAACCG	CCAATCCAA
1475	Ran9_1474	Random 9mer				0	TTCCGGAATCCAAACTTCG	CGGAATCCA
1476	Ran9_1475	Random 9mer				0	ATCCATAATCCAAAGACCC	CATAATCCA
1477	Ran9_1476	Random 9mer				0	GGGAGACATCCAAATAGTC	AGACATCCA
1478	Ran9_1477	Random 9mer				0	CTTTACCATCCAAATTTCG	TACCATCCA
1479	Ran9_1478	Random 9mer				0	GGCTGCATCCAAAATGG	TGCATCCAA
1480	Ran9_1479	Random 9mer				0	CCACCTCATCCAAATCCTA	CCTCATCCA
1481	Ran9_1480	Random 9mer				0	ACCTGTAGATCCAAATTTCAC	TGTAGATCC
1482	Ran9_1481	Random 9mer				0	ATCAGCGATCCAAAAAAGG	AGCGATCCA
1483	Ran9_1482	Random 9mer				0	CCAGAGGATCCAAATCATG	GAGGATCCA
1484	Ran9_1483	Random 9mer				0	TCGAATGATCCAAAGGACA	AATGATCCA
1485	Ran9_1484	Random 9mer				0	GGGTGATATCCAAAAAGCT	TGATATCCA
1486	Ran9_1485	Random 9mer				0	CCGTGCTATCCAAAGATTC	TGCTATCCA
1487	Ran9_1486	Random 9mer				0	ATGACGTATCCAAAGCGTG	ACGTATCCA
1488	Ran9_1487	Random 9mer				0	AGCAATTTATCCAAATAGGTC	AATTTATCC
1489	Ran9_1488	Random 9mer				0	TGCCGAACTCCAAATGCTC	CGAACTCCA
1490	Ran9_1489	Random 9mer				0	AACATCACTCCAAACACGT	ATCACTCCA
1491	Ran9_1490	Random 9mer				0	AAGGGACTCCAAAGGTC	GGACTCCAA
1492	Ran9_1491	Random 9mer				0	GCGCTTACTCCAAATCTTC	CTTACTCCA
1493	Ran9_1492	Random 9mer				0	ACGCACCTCCAAACTGA	CACCTCCAA
1494	Ran9_1493	Random 9mer				0	TCTCCCCCTCCAAAAGATG	CCCCCTCCA
1495	Ran9_1494	Random 9mer				0	CGGTGCCTCCAAAGTGA	TGCCTCCAA
1496	Ran9_1495	Random 9mer				0	GTGGTCCTCCAAACGTC	GTCCTCCAA
1497	Ran9_1496	Random 9mer				0	TATGGAGCTCCAAATCTCG	GGAGCTCCA
1498	Ran9_1497	Random 9mer				0	ACATTCGCTCCAAATAACC	TTCGCTCCA
1499	Ran9_1498	Random 9mer				0	GCTTGGCTCCAAACGGT	TGGCTCCAA
1500	Ran9_1499	Random 9mer				0	GGAATTGCTCCAAAGTGTT	ATTGCTCCA
1501	Ran9_1500	Random 9mer				0	AGGTAATCTCCAAATTAGG	TAATCTCCA
1502	Ran9_1501	Random 9mer				0	AGAGTCTCTCCAAAATTGT	GTCTCTCCA
1503	Ran9_1502	Random 9mer				0	GGGAAGTCTCCAAAAGTAC	AAGTCTCCA
1504	Ran9_1503	Random 9mer				0	CCCAAATTCTCCAAAATATAA	AAATTCTCC
1505	Ran9_1504	Random 9mer				0	GGTTATAAGTCCAAAATTACG	TATAAGTCC
1506	Ran9_1505	Random 9mer				0	GGAACCAGTCCAAAGGATC	ACCAGTCCA
1507	Ran9_1506	Random 9mer				0	AGTGCGAGTCCAAATAAAA	GCGAGTCCA
1508	Ran9_1507	Random 9mer				0	GTAGTTAGTCCAAAGATCA	GTTAGTCCA
1509	Ran9_1508	Random 9mer				0	TTAAAACGTCCAAACATGG	AAACGTCCA
1510	Ran9_1509	Random 9mer				0	TTCGCCGTCCAAAGGGG	GCCGTCCAA
1511	Ran9_1510	Random 9mer				0	CCAGGCGTCCAAAAAAC	GGCGTCCAA
1512	Ran9_1511	Random 9mer				0	CCCAATCGTCCAAAAACCG	AATCGTCCA
1513	Ran9_1512	Random 9mer				0	TGGCAGGTCCAAACCGG	CAGGTCCAA
1514	Ran9_1513	Random 9mer				0	AGTGGCGGTCCAAATGATC	GGCGGTCCA
1515	Ran9_1514	Random 9mer				0	AAAACGGGTCCAAAACATA	ACGGGTCCA
1516	Ran9_1515	Random 9mer				0	AGTCATGGTCCAAACCAGC	CATGGTCCA
1517	Ran9_1516	Random 9mer				0	GTCTTATGTCCAAACGTGA	TTATGTCCA
1518	Ran9_1517	Random 9mer				0	TTTTACTGTCCAAATCGCG	TACTGTCCA
1519	Ran9_1518	Random 9mer				0	ATACCGTGTCCAAACTAGT	CCGTGTCCA
1520	Ran9_1519	Random 9mer				0	ACCGTTGTCCAAATCCG	GTTGTCCAA
1521	Ran9_1520	Random 9mer				0	ATACCAATTCCAAATTCCC	CCAATTCCA
1522	Ran9_1521	Random 9mer				0	AAGATACATTCCAAACTTTTG	ATACATTCC
1523	Ran9_1522	Random 9mer				0	GGATGGATTCCAAAGAAAT	TGGATTCCA
1524	Ran9_1523	Random 9mer				0	ACCTGATATTCCAAATACGAG	TGATATTCC
1525	Ran9_1524	Random 9mer				0	TGGTTCACTTCCAAAACTAAT	TTCACTTCC
1526	Ran9_1525	Random 9mer				0	GGCGCCTTCCAAAACAT	GCCTTCCAA
1527	Ran9_1526	Random 9mer				0	CACAGCTTCCAAACGTC	AGCTTCCAA
1528	Ran9_1527	Random 9mer				0	GTTAGTCTTCCAAATTCGC	AGTCTTCCA
1529	Ran9_1528	Random 9mer				0	CCCTAGTTCCAAAGCCG	TAGTTCCAA
1530	Ran9_1529	Random 9mer				0	CGTGACGTTCCAAAAATTC	GACGTTCCA
1531	Ran9_1530	Random 9mer				0	GTTCCGGTTCCAAAATTAA	CCGGTTCCA
1532	Ran9_1531	Random 9mer				0	TCCAGTGTTCCAAACACAT	AGTGTTCCA
1533	Ran9_1532	Random 9mer				0	CAGGTATTTCCAAAGAGAG	GTATTTCCA
1534	Ran9_1533	Random 9mer				0	GTGCTCTTTCCAAAAGCAG	CTCTTTCCA
1535	Ran9_1534	Random 9mer				0	CCGTCGTTTCCAAATGCAC	TCGTTTCCA
1536	Ran9_1535	Random 9mer				0	TAGAGATTTTCCAAACCAGAG	AGATTTTCC
1537	Ran9_1536	Random 9mer				0	GGTGTAAAAAGCAAATTACTA	GTAAAAAGC
1538	Ran9_1537	Random 9mer				0	ACACGCAAAGCAAATGCAG	CGCAAAGCA
1539	Ran9_1538	Random 9mer				0	CTAAGGAAAGCAAAGAGTG	AGGAAAGCA
1540	Ran9_1539	Random 9mer				0	ATGTTCTAAAGCAAATTTGTG	TTCTAAAGC
1541	Ran9_1540	Random 9mer				0	GATTGACAAGCAAAGGAGT	TGACAAGCA
1542	Ran9_1541	Random 9mer				0	GTTTCCCAAGCAAACGTTT	TCCCAAGCA
1543	Ran9_1542	Random 9mer				0	GCGCGCAAGCAAAACCG	CGCAAGCAA
1544	Ran9_1543	Random 9mer				0	TCACATCAAGCAAATCACA	CATCAAGCA
1545	Ran9_1544	Random 9mer				0	AGTTGTAGAAGCAAAAATCAA	TGTAGAAGC
1546	Ran9_1545	Random 9mer				0	AGCACGAAGCAAACGGT	ACGAAGCAA
1547	Ran9_1546	Random 9mer				0	CTTAGGGAAGCAAAACTAT	AGGGAAGCA
1548	Ran9_1547	Random 9mer				0	TTGACTGAAGCAAAAACCG	ACTGAAGCA
1549	Ran9_1548	Random 9mer				0	AACGAATAAGCAAACTTCC	GAATAAGCA
1550	Ran9_1549	Random 9mer				0	AATGCCTAAGCAAAGTTAG	GCCTAAGCA
1551	Ran9_1550	Random 9mer				0	ACGCTGTAAGCAAATGGAG	CTGTAAGCA
1552	Ran9_1551	Random 9mer				0	GCTATTTAAGCAAAGCGTG	ATTTAAGCA
1553	Ran9_1552	Random 9mer				0	TGTGTAACAGCAAAGTTGT	GTAACAGCA
1554	Ran9_1553	Random 9mer				0	GGATGCACAGCAAAGAAGG	TGCACAGCA
1555	Ran9_1554	Random 9mer				0	GATTATGACAGCAAATAATCC	TATGACAGC
1556	Ran9_1555	Random 9mer				0	GATTATACAGCAAAGGCTA	TATACAGCA
1557	Ran9_1556	Random 9mer				0	ACCCACCAGCAAATGCG	CACCAGCAA
1558	Ran9_1557	Random 9mer				0	CACTCCCAGCAAAGCGA	TCCCAGCAA
1559	Ran9_1558	Random 9mer				0	ACCCGCCAGCAAAAGCA	CGCCAGCAA
1560	Ran9_1559	Random 9mer				0	GCGGTTCCAGCAAAATACG	GTTCCAGCA
1561	Ran9_1560	Random 9mer				0	AGCAGAGCAGCAAACCTAG	AGAGCAGCA
1562	Ran9_1561	Random 9mer				0	CAGACGCAGCAAAGCAT	ACGCAGCAA
1563	Ran9_1562	Random 9mer				0	CCTAGGCAGCAAACACC	AGGCAGCAA
1564	Ran9_1563	Random 9mer				0	TGAATTGCAGCAAACTGTA	ATTGCAGCA
1565	Ran9_1564	Random 9mer				0	CGGAGATCAGCAAATTGCG	AGATCAGCA
1566	Ran9_1565	Random 9mer				0	CCTGACTCAGCAAAACTCA	GACTCAGCA
1567	Ran9_1566	Random 9mer				0	TGTCGTCAGCAAAGGGC	CGTCAGCAA
1568	Ran9_1567	Random 9mer				0	CGCTAATTCAGCAAATATCAG	TAATTCAGC
1569	Ran9_1568	Random 9mer				0	ACGACAAGAGCAAAGCTAG	ACAAGAGCA
1570	Ran9_1569	Random 9mer				0	AAATGGCAGAGCAAAAATATC	TGGCAGAGC
1571	Ran9_1570	Random 9mer				0	ACACGGAGAGCAAACTACA	CGGAGAGCA
1572	Ran9_1571	Random 9mer				0	CATGCTAGAGCAAAATTGT	GCTAGAGCA
1573	Ran9_1572	Random 9mer				0	AAATGACGAGCAAAGCAAC	TGACGAGCA
1574	Ran9_1573	Random 9mer				0	GGTGTCCGAGCAAATTTCT	GTCCGAGCA
1575	Ran9_1574	Random 9mer				0	TGATTGCGAGCAAAGTGAA	TTGCGAGCA
1576	Ran9_1575	Random 9mer				0	CTTATTCGAGCAAACCTCG	ATTCGAGCA
1577	Ran9_1576	Random 9mer				0	GGTCAGGAGCAAATCGG	CAGGAGCAA
1578	Ran9_1577	Random 9mer				0	CCTCCGGAGCAAAGGCA	CCGGAGCAA
1579	Ran9_1578	Random 9mer				0	CAACGGGAGCAAATCTG	CGGGAGCAA
1580	Ran9_1579	Random 9mer				0	AGGAATGGAGCAAAACAGG	AATGGAGCA
1581	Ran9_1580	Random 9mer				0	AATGCATGAGCAAACGTCT	GCATGAGCA
1582	Ran9_1581	Random 9mer				0	TGTAGCTGAGCAAAGGTCA	AGCTGAGCA
1583	Ran9_1582	Random 9mer				0	CGCCGTGAGCAAACTCA	CGTGAGCAA
1584	Ran9_1583	Random 9mer				0	TCTGTTGAGCAAACGGC	GTTGAGCAA
1585	Ran9_1584	Random 9mer				0	CAAGGAAATAGCAAAATAATT	GGAAATAGC
1586	Ran9_1585	Random 9mer				0	CTGAACATAGCAAAAGGCT	AACATAGCA
1587	Ran9_1586	Random 9mer				0	TGCCTGATAGCAAACGTTC	CTGATAGCA
1588	Ran9_1587	Random 9mer				0	TTTTTTTATAGCAAAAGACGC	TTTTATAGC
1589	Ran9_1588	Random 9mer				0	AATGGACTAGCAAACGTTA	GGACTAGCA
1590	Ran9_1589	Random 9mer				0	AAATTACCTAGCAAATGTATG	TTACCTAGC
1591	Ran9_1590	Random 9mer				0	GGACGGCTAGCAAAAAATC	CGGCTAGCA
1592	Ran9_1591	Random 9mer				0	AACCGTCTAGCAAACTTGG	CGTCTAGCA
1593	Ran9_1592	Random 9mer				0	GATTTAGTAGCAAAGACCT	TTAGTAGCA
1594	Ran9_1593	Random 9mer				0	AGCTACGTAGCAAATTCCG	TACGTAGCA
1595	Ran9_1594	Random 9mer				0	AAATGGGTAGCAAAGTGTC	TGGGTAGCA
1596	Ran9_1595	Random 9mer				0	CCCCTGTAGCAAACCCA	CTGTAGCAA
1597	Ran9_1596	Random 9mer				0	ACAATATTAGCAAACCACC	ATATTAGCA
1598	Ran9_1597	Random 9mer				0	AGCCCCTTAGCAAATACAC	CCCTTAGCA
1599	Ran9_1598	Random 9mer				0	ACTAGTGTTAGCAAAATGAAT	AGTGTTAGC
1600	Ran9_1599	Random 9mer				0	CGGCATTTAGCAAACAACT	CATTTAGCA
1601	Ran9_1600	Random 9mer				0	GCGTAAAACGCAAACTATT	TAAAACGCA
1602	Ran9_1601	Random 9mer				0	CGTGACAACGCAAAATGTT	GACAACGCA
1603	Ran9_1602	Random 9mer				0	CAGCGAACGCAAAAACG	CGAACGCAA
1604	Ran9_1603	Random 9mer				0	GGTGTAACGCAAAGGGT	GTAACGCAA
1605	Ran9_1604	Random 9mer				0	ATTATACACGCAAATGTGG	ATACACGCA
1606	Ran9_1605	Random 9mer				0	GTCGCCACGCAAATAAC	GCCACGCAA
1607	Ran9_1606	Random 9mer				0	GCGGGCACGCAAACACA	GGCACGCAA
1608	Ran9_1607	Random 9mer				0	ACGCATCACGCAAACAACG	CATCACGCA
1609	Ran9_1608	Random 9mer				0	CACGAGACGCAAAAGTG	GAGACGCAA
1610	Ran9_1609	Random 9mer				0	TTAAACGACGCAAAAGCAT	AACGACGCA
1611	Ran9_1610	Random 9mer				0	GAGAGGACGCAAAGCAG	AGGACGCAA
1612	Ran9_1611	Random 9mer				0	CCTTCTGACGCAAATCTGT	TCTGACGCA
1613	Ran9_1612	Random 9mer				0	TAATCATACGCAAAGCTGT	TCATACGCA
1614	Ran9_1613	Random 9mer				0	GGACTCTACGCAAAGTCAG	CTCTACGCA
1615	Ran9_1614	Random 9mer				0	ATGCCGTACGCAAATAAGC	CCGTACGCA
1616	Ran9_1615	Random 9mer				0	CAATTGTTACGCAAAATTTCG	TTGTTACGC
1617	Ran9_1616	Random 9mer				0	AGATTAACCGCAAAGCACC	TTAACCGCA
1618	Ran9_1617	Random 9mer				0	ACTTTCACCGCAAACGATC	TTCACCGCA
1619	Ran9_1618	Random 9mer				0	TGGATGACCGCAAACCTTG	ATGACCGCA
1620	Ran9_1619	Random 9mer				0	CAATGTACCGCAAATGCAC	TGTACCGCA
1621	Ran9_1620	Random 9mer				0	CACAACCCGCAAAGGAC	AACCCGCAA
1622	Ran9_1621	Random 9mer				0	ATGCCCCCGCAAAAGTG	CCCCCGCAA
1623	Ran9_1622	Random 9mer				0	CGCTGCCCGCAAAATGT	TGCCCGCAA
1624	Ran9_1623	Random 9mer				0	CGAGTCCCGCAAAACTA	GTCCCGCAA
1625	Ran9_1624	Random 9mer				0	TGCAAAGCCGCAAAATCAG	AAAGCCGCA
1626	Ran9_1625	Random 9mer				0	AGGCCGCCGCAAATATT	CCGCCGCAA
1627	Ran9_1626	Random 9mer				0	CAGGGGCCGCAAATGAG	GGGCCGCAA
1628	Ran9_1627	Random 9mer				0	TAATGTGCCGCAAAGAAAT	TGTGCCGCA
1629	Ran9_1628	Random 9mer				0	ATGACATCCGCAAAGTGAC	ACATCCGCA
1630	Ran9_1629	Random 9mer				0	AATCCCTCCGCAAATCAAC	CCCTCCGCA
1631	Ran9_1630	Random 9mer				0	TGGAAGTCCGCAAATTGCA	AAGTCCGCA
1632	Ran9_1631	Random 9mer				0	TAGCGTTCCGCAAAAACAG	CGTTCCGCA
1633	Ran9_1632	Random 9mer				0	TATAGAAGCGCAAAGAGAC	AGAAGCGCA
1634	Ran9_1633	Random 9mer				0	TCCACAGCGCAAATCTG	ACAGCGCAA
1635	Ran9_1634	Random 9mer				0	GGAGGAGCGCAAAAGGG	GGAGCGCAA
1636	Ran9_1635	Random 9mer				0	ACACTAGCGCAAACGCA	CTAGCGCAA
1637	Ran9_1636	Random 9mer				0	AGGGAACGCGCAAATTTTA	GAACGCGCA
1638	Ran9_1637	Random 9mer				0	AGTTACCGCGCAAACTAAG	TACCGCGCA
1639	Ran9_1638	Random 9mer				0	GAGTGCGCGCAAAGAGT	TGCGCGCAA
1640	Ran9_1639	Random 9mer				0	ATGCTCGCGCAAAGTTG	CTCGCGCAA
1641	Ran9_1640	Random 9mer				0	TTGTTAGGCGCAAAGTATT	TTAGGCGCA
1642	Ran9_1641	Random 9mer				0	ACTACGGCGCAAACACC	ACGGCGCAA
1643	Ran9_1642	Random 9mer				0	AGATTGGGCGCAAAAAAGA	TTGGGCGCA
1644	Ran9_1643	Random 9mer				0	CGCTTGGCGCAAAGAGT	TTGGCGCAA
1645	Ran9_1644	Random 9mer				0	CGGGATGCGCAAACCGT	GATGCGCAA
1646	Ran9_1645	Random 9mer				0	CGCTCTGCGCAAAAAGA	TCTGCGCAA
1647	Ran9_1646	Random 9mer				0	AGCAGTGCGCAAAACGT	AGTGCGCAA
1648	Ran9_1647	Random 9mer				0	GTGTTTGCGCAAACAGG	TTTGCGCAA
1649	Ran9_1648	Random 9mer				0	GCCGTAATCGCAAATAGCA	GTAATCGCA
1650	Ran9_1649	Random 9mer				0	TCTCCATCGCAAAACCG	CCATCGCAA
1651	Ran9_1650	Random 9mer				0	CCTTAGATCGCAAATATTC	TAGATCGCA
1652	Ran9_1651	Random 9mer				0	ACTCTTATCGCAAATCTCA	CTTATCGCA
1653	Ran9_1652	Random 9mer				0	GGGGGACTCGCAAATTAAC	GGACTCGCA
1654	Ran9_1653	Random 9mer				0	CGTGCCTCGCAAAGGGG	GCCTCGCAA
1655	Ran9_1654	Random 9mer				0	CGTCGCTCGCAAACTGC	CGCTCGCAA
1656	Ran9_1655	Random 9mer				0	AGAAATCTCGCAAAAAGGG	AATCTCGCA
1657	Ran9_1656	Random 9mer				0	GAACAGTCGCAAACGGC	CAGTCGCAA
1658	Ran9_1657	Random 9mer				0	TAAAGCGTCGCAAACCTTA	AGCGTCGCA
1659	Ran9_1658	Random 9mer				0	CGCGGGTCGCAAATGGC	GGGTCGCAA
1660	Ran9_1659	Random 9mer				0	TGCCTGTCGCAAAATGC	CTGTCGCAA
1661	Ran9_1660	Random 9mer				0	CCCAAATTCGCAAAGTTAA	AAATTCGCA
1662	Ran9_1661	Random 9mer				0	GCGTCTTCGCAAATTGG	TCTTCGCAA
1663	Ran9_1662	Random 9mer				0	TGATAGTTCGCAAAACAGT	TAGTTCGCA
1664	Ran9_1663	Random 9mer				0	ATTGATTTCGCAAACGGCA	GATTTCGCA
1665	Ran9_1664	Random 9mer				0	CTCCTAAAGGCAAAAGTCA	CTAAAGGCA
1666	Ran9_1665	Random 9mer				0	GTCCCAAGGCAAAGGGC	CCAAGGCAA
1667	Ran9_1666	Random 9mer				0	TAACAGAAGGCAAAGAACA	CAGAAGGCA
1668	Ran9_1667	Random 9mer				0	CGCCTAAGGCAAACCGG	CTAAGGCAA
1669	Ran9_1668	Random 9mer				0	ACGCACAGGCAAAGAGA	CACAGGCAA
1670	Ran9_1669	Random 9mer				0	GGTATCCAGGCAAAATGGT	ATCCAGGCA
1671	Ran9_1670	Random 9mer				0	ACCGTGCAGGCAAATCTTT	GTGCAGGCA
1672	Ran9_1671	Random 9mer				0	CTGATCAGGCAAATGGG	ATCAGGCAA
1673	Ran9_1672	Random 9mer				0	CCTAGAGAGGCAAACGTAT	AGAGAGGCA
1674	Ran9_1673	Random 9mer				0	AGACTCGAGGCAAATTTCA	CTCGAGGCA
1675	Ran9_1674	Random 9mer				0	ATTATGGAGGCAAAGTGCC	ATGGAGGCA
1676	Ran9_1675	Random 9mer				0	GTTTTTGAGGCAAAGTTTG	TTTGAGGCA
1677	Ran9_1676	Random 9mer				0	ATGCCAATAGGCAAATATTAA	CCAATAGGC
1678	Ran9_1677	Random 9mer				0	ACAGCTAGGCAAAGCTC	GCTAGGCAA
1679	Ran9_1678	Random 9mer				0	ACCGGTAGGCAAATCCA	GGTAGGCAA
1680	Ran9_1679	Random 9mer				0	AGGGCTTAGGCAAACTAAG	GCTTAGGCA
1681	Ran9_1680	Random 9mer				0	GAGGAACGGCAAAACAC	GAACGGCAA
1682	Ran9_1681	Random 9mer				0	CGCACACGGCAAATGAT	ACACGGCAA
1683	Ran9_1682	Random 9mer				0	AGAGGACGGCAAACAGA	GGACGGCAA
1684	Ran9_1683	Random 9mer				0	AGCGTACGGCAAATTGC	GTACGGCAA
1685	Ran9_1684	Random 9mer				0	GACTACCGGCAAACAAG	TACCGGCAA
1686	Ran9_1685	Random 9mer				0	TATGCCCGGCAAAACAC	GCCCGGCAA
1687	Ran9_1686	Random 9mer				0	AGTTGCCGGCAAACCCC	TGCCGGCAA
1688	Ran9_1687	Random 9mer				0	TAAGTTCCGGCAAATAGCT	GTTCCGGCA
1689	Ran9_1688	Random 9mer				0	AAAGAAGCGGCAAAATGAA	GAAGCGGCA
1690	Ran9_1689	Random 9mer				0	CCGTCGCGGCAAAAACG	TCGCGGCAA
1691	Ran9_1690	Random 9mer				0	TATCGGGCGGCAAAAATAG	CGGGCGGCA
1692	Ran9_1691	Random 9mer				0	AATCATGCGGCAAACTTTG	CATGCGGCA
1693	Ran9_1692	Random 9mer				0	CCCAATCGGCAAATCAG	AATCGGCAA
1694	Ran9_1693	Random 9mer				0	GGTATCTCGGCAAAAGTCC	ATCTCGGCA
1695	Ran9_1694	Random 9mer				0	TATTAGTCGGCAAAGGTTC	TAGTCGGCA
1696	Ran9_1695	Random 9mer				0	GCTCTTCGGCAAATTCG	CTTCGGCAA
1697	Ran9_1696	Random 9mer				0	ATGAAAAGGGCAAAGTTAG	AAAAGGGCA
1698	Ran9_1697	Random 9mer				0	GAAGTCAGGGCAAATTAAT	GTCAGGGCA
1699	Ran9_1698	Random 9mer				0	GTGGGAGGGCAAAGCGG	GGAGGGCAA
1700	Ran9_1699	Random 9mer				0	TAAAATAGGGCAAACCTGC	AATAGGGCA
1701	Ran9_1700	Random 9mer				0	ACGAACGGGCAAAGGCT	AACGGGCAA
1702	Ran9_1701	Random 9mer				0	GGTGCCGGGCAAATAGA	GCCGGGCAA
1703	Ran9_1702	Random 9mer				0	GTTCGCGGGCAAATGTA	CGCGGGCAA
1704	Ran9_1703	Random 9mer				0	GCCATTCGGGCAAAAACTC	ATTCGGGCA
1705	Ran9_1704	Random 9mer				0	ACCGAGGGGCAAATGCA	GAGGGGCAA
1706	Ran9_1705	Random 9mer				0	CTTACCGGGGCAAAATTAA	ACCGGGGCA
1707	Ran9_1706	Random 9mer				0	ATTGGGGGGCAAAAGCA	GGGGGGCAA
1708	Ran9_1707	Random 9mer				0	GCCATGGGGCAAACGCT	ATGGGGCAA
1709	Ran9_1708	Random 9mer				0	TTGATTATGGGCAAAGATTAA	ATTATGGGC
1710	Ran9_1709	Random 9mer				0	CCGCTGGGCAAACCG	CTGGGCAAA
1711	Ran9_1710	Random 9mer				0	GTACGTGGGCAAAGTGC	CGTGGGCAA
1712	Ran9_1711	Random 9mer				0	GCCTATTGGGCAAAATCCG	TATTGGGCA
1713	Ran9_1712	Random 9mer				0	GGGCAATGGCAAACTCG	CAATGGCAA
1714	Ran9_1713	Random 9mer				0	GCATCATGGCAAACGCT	TCATGGCAA
1715	Ran9_1714	Random 9mer				0	GAGTGATGGCAAAGGGA	TGATGGCAA
1716	Ran9_1715	Random 9mer				0	CCAGGTATGGCAAAACCAT	GGTATGGCA
1717	Ran9_1716	Random 9mer				0	ACAAGACTGGCAAAGTACG	AGACTGGCA
1718	Ran9_1717	Random 9mer				0	GCCACCTGGCAAAGACT	ACCTGGCAA
1719	Ran9_1718	Random 9mer				0	GAACGCTGGCAAAGCCC	CGCTGGCAA
1720	Ran9_1719	Random 9mer				0	CATTTTCTGGCAAAGGGAC	TTTCTGGCA
1721	Ran9_1720	Random 9mer				0	CCTATAGTGGCAAACATAT	ATAGTGGCA
1722	Ran9_1721	Random 9mer				0	ACACCGTGGCAAAGCTT	CCGTGGCAA
1723	Ran9_1722	Random 9mer				0	CCAAAGGTGGCAAAATCTC	AAGGTGGCA
1724	Ran9_1723	Random 9mer				0	AAGTGTGTGGCAAATGATT	TGTGTGGCA
1725	Ran9_1724	Random 9mer				0	AGGTCATTGGCAAAAACTC	TCATTGGCA
1726	Ran9_1725	Random 9mer				0	TAGCCTTGGCAAAAGGC	CCTTGGCAA
1727	Ran9_1726	Random 9mer				0	TGGAGTTGGCAAACTGG	AGTTGGCAA
1728	Ran9_1727	Random 9mer				0	CGCTGTTTGGCAAAGACAG	TGTTTGGCA
1729	Ran9_1728	Random 9mer				0	GCTTACAAATGCAAAAATTTT	TACAAATGC
1730	Ran9_1729	Random 9mer				0	GGAACCAATGCAAATAAGA	ACCAATGCA
1731	Ran9_1730	Random 9mer				0	TAGCAGAATGCAAACAAGT	CAGAATGCA
1732	Ran9_1731	Random 9mer				0	TTTACTTAATGCAAAGCTAAT	ACTTAATGC
1733	Ran9_1732	Random 9mer				0	AAACAAACATGCAAAATCTGT	CAAACATGC
1734	Ran9_1733	Random 9mer				0	AGATTCCATGCAAAACTAG	TTCCATGCA
1735	Ran9_1734	Random 9mer				0	CGAAGCATGCAAAAGGG	AGCATGCAA
1736	Ran9_1735	Random 9mer				0	CCGGTCATGCAAAGACA	GTCATGCAA
1737	Ran9_1736	Random 9mer				0	TCTCCAGATGCAAAACCGA	CCAGATGCA
1738	Ran9_1737	Random 9mer				0	AAGTACGATGCAAACAGCT	TACGATGCA
1739	Ran9_1738	Random 9mer				0	GTATCGGATGCAAACCATA	TCGGATGCA
1740	Ran9_1739	Random 9mer				0	AAACGTGATGCAAATTACG	CGTGATGCA
1741	Ran9_1740	Random 9mer				0	GGAATTATATGCAAAATTACG	ATTATATGC
1742	Ran9_1741	Random 9mer				0	GGAACTATGCAAAGGCG	ACTATGCAA
1743	Ran9_1742	Random 9mer				0	AGCGGGTATGCAAATGCAA	GGGTATGCA
1744	Ran9_1743	Random 9mer				0	CATAGTTATGCAAACCTGT	AGTTATGCA
1745	Ran9_1744	Random 9mer				0	TGTCCAACTGCAAACGGAC	CCAACTGCA
1746	Ran9_1745	Random 9mer				0	AGCAGCACTGCAAACTCTG	AGCACTGCA
1747	Ran9_1746	Random 9mer				0	GGCCGACTGCAAAGTGT	CGACTGCAA
1748	Ran9_1747	Random 9mer				0	AAAACTACTGCAAAGCGCG	ACTACTGCA
1749	Ran9_1748	Random 9mer				0	GACGACCTGCAAATAGC	GACCTGCAA
1750	Ran9_1749	Random 9mer				0	GATTTCCCTGCAAATCTGA	TTCCCTGCA
1751	Ran9_1750	Random 9mer				0	TTTCAGCCTGCAAATTTGT	CAGCCTGCA
1752	Ran9_1751	Random 9mer				0	TCTTGTCCTGCAAACCTTC	TGTCCTGCA
1753	Ran9_1752	Random 9mer				0	CCTTCAGCTGCAAAAGCAG	TCAGCTGCA
1754	Ran9_1753	Random 9mer				0	TATCACGCTGCAAAGTGAT	CACGCTGCA
1755	Ran9_1754	Random 9mer				0	CGCTGGCTGCAAAGAGA	TGGCTGCAA
1756	Ran9_1755	Random 9mer				0	TCGCTGCTGCAAAGGCG	CTGCTGCAA
1757	Ran9_1756	Random 9mer				0	ACTGGATCTGCAAAAGTTT	GGATCTGCA
1758	Ran9_1757	Random 9mer				0	AGTATCTCTGCAAACGCAA	ATCTCTGCA
1759	Ran9_1758	Random 9mer				0	ACTGCGTCTGCAAAAATGG	GCGTCTGCA
1760	Ran9_1759	Random 9mer				0	CTCATTTTCTGCAAACAGTAC	ATTTTCTGC
1761	Ran9_1760	Random 9mer				0	CGGTGAAGTGCAAAACCAG	TGAAGTGCA
1762	Ran9_1761	Random 9mer				0	TCATCCAGTGCAAACCAGG	TCCAGTGCA
1763	Ran9_1762	Random 9mer				0	GTGAGAGTGCAAACGCT	AGAGTGCAA
1764	Ran9_1763	Random 9mer				0	CCGAATAGTGCAAATAGGC	AATAGTGCA
1765	Ran9_1764	Random 9mer				0	ACGTAACGTGCAAACTGCT	TAACGTGCA
1766	Ran9_1765	Random 9mer				0	TACCCCGTGCAAACGGC	CCCGTGCAA
1767	Ran9_1766	Random 9mer				0	TGCTAGCGTGCAAATCCTT	TAGCGTGCA
1768	Ran9_1767	Random 9mer				0	TTCGTCGTGCAAAGCCA	GTCGTGCAA
1769	Ran9_1768	Random 9mer				0	AAGTATAGGTGCAAACTTTGG	TATAGGTGC
1770	Ran9_1769	Random 9mer				0	AAGGCGGTGCAAACAAG	GCGGTGCAA
1771	Ran9_1770	Random 9mer				0	AGGGGGGTGCAAAACGC	GGGGTGCAA
1772	Ran9_1771	Random 9mer				0	TGCGTTGGTGCAAATTCTG	GTTGGTGCA
1773	Ran9_1772	Random 9mer				0	AGGCTATGTGCAAAAGCCA	CTATGTGCA
1774	Ran9_1773	Random 9mer				0	CCGACTGTGCAAAGACG	ACTGTGCAA
1775	Ran9_1774	Random 9mer				0	CTTATGTGTGCAAATCTGT	ATGTGTGCA
1776	Ran9_1775	Random 9mer				0	GTGTCTTGTGCAAATGGAT	TCTTGTGCA
1777	Ran9_1776	Random 9mer				0	TACGCAATTGCAAATCCAG	GCAATTGCA
1778	Ran9_1777	Random 9mer				0	AGGAAGCATTGCAAATTAAAT	AAGCATTGC
1779	Ran9_1778	Random 9mer				0	AGTAAGATTGCAAAGCTGT	AAGATTGCA
1780	Ran9_1779	Random 9mer				0	CAAGATTATTGCAAATGGTAC	GATTATTGC
1781	Ran9_1780	Random 9mer				0	TAGGTACTTGCAAAAAGGG	GTACTTGCA
1782	Ran9_1781	Random 9mer				0	CGGTCCTTGCAAAGAGA	TCCTTGCAA
1783	Ran9_1782	Random 9mer				0	ATGACGCTTGCAAACCAAT	ACGCTTGCA
1784	Ran9_1783	Random 9mer				0	AGAGCTCTTGCAAAGAAAG	GCTCTTGCA
1785	Ran9_1784	Random 9mer				0	GGTGAGTTGCAAAGGGA	GAGTTGCAA
1786	Ran9_1785	Random 9mer				0	AGCGCGTTGCAAATCGT	GCGTTGCAA
1787	Ran9_1786	Random 9mer				0	GTCGAGGTTGCAAATACAT	GAGGTTGCA
1788	Ran9_1787	Random 9mer				0	GCGACTGTTGCAAATAGGC	ACTGTTGCA
1789	Ran9_1788	Random 9mer				0	CACCGATTTGCAAACTCTC	CGATTTGCA
1790	Ran9_1789	Random 9mer				0	TAAACTCTTTGCAAATAAGAT	ACTCTTTGC
1791	Ran9_1790	Random 9mer				0	TACATGTTTGCAAAGGCCC	ATGTTTGCA
1792	Ran9_1791	Random 9mer				0	CCCCATTTTGCAAAGTCGA	CATTTTGCA
1793	Ran9_1792	Random 9mer				0	AGATCCAAAATCAAAAGTTTC	TCCAAAATC
1794	Ran9_1793	Random 9mer				0	AGATATCAAATCAAAGCGATG	TATCAAATC
1795	Ran9_1794	Random 9mer				0	CATAGAGAAATCAAACAATCC	AGAGAAATC
1796	Ran9_1795	Random 9mer				0	CTAGCATAAATCAAACATTTG	GCATAAATC
1797	Ran9_1796	Random 9mer				0	TCCCCACAATCAAATTAGC	CCACAATCA
1798	Ran9_1797	Random 9mer				0	CTCTGCCAATCAAAGTTAG	TGCCAATCA
1799	Ran9_1798	Random 9mer				0	CTCAAGCAATCAAATTCGG	AAGCAATCA
1800	Ran9_1799	Random 9mer				0	GATGGTCAATCAAAACTCT	GGTCAATCA
1801	Ran9_1800	Random 9mer				0	CAGTCAGAATCAAATAGCA	TCAGAATCA
1802	Ran9_1801	Random 9mer				0	GTTGTCGAATCAAAGGAGC	GTCGAATCA
1803	Ran9_1802	Random 9mer				0	ACGCAGGAATCAAAGAGCC	CAGGAATCA
1804	Ran9_1803	Random 9mer				0	TGCCTTGAATCAAACCGTC	CTTGAATCA
1805	Ran9_1804	Random 9mer				0	GGCATAATAATCAAAAGGGTA	ATAATAATC
1806	Ran9_1805	Random 9mer				0	GTCTGCTAATCAAACCACG	TGCTAATCA
1807	Ran9_1806	Random 9mer				0	AAAACGTAATCAAACGGCG	ACGTAATCA
1808	Ran9_1807	Random 9mer				0	TCTGGTTTAATCAAATCAACT	GGTTTAATC
1809	Ran9_1808	Random 9mer				0	AAGGAAACATCAAAGTGTG	GAAACATCA
1810	Ran9_1809	Random 9mer				0	TATAGCACATCAAAAGTCC	AGCACATCA
1811	Ran9_1810	Random 9mer				0	TCCGGACATCAAATGCG	GGACATCAA
1812	Ran9_1811	Random 9mer				0	ACGTCTACATCAAAGCGGC	TCTACATCA
1813	Ran9_1812	Random 9mer				0	CAGAAACCATCAAATGGGG	AAACCATCA
1814	Ran9_1813	Random 9mer				0	CTTCCCCATCAAACCGT	CCCCATCAA
1815	Ran9_1814	Random 9mer				0	ACGACGCCATCAAACTATC	ACGCCATCA
1816	Ran9_1815	Random 9mer				0	CCCGCTCCATCAAAGTTAA	GCTCCATCA
1817	Ran9_1816	Random 9mer				0	ACACTAGCATCAAAACTGA	CTAGCATCA
1818	Ran9_1817	Random 9mer				0	TCCACCGCATCAAAAGCAG	ACCGCATCA
1819	Ran9_1818	Random 9mer				0	TAGGGGCATCAAACCCG	GGGCATCAA
1820	Ran9_1819	Random 9mer				0	CCCTTGCATCAAACAGG	TTGCATCAA
1821	Ran9_1820	Random 9mer				0	AAGCTATCATCAAAAACGC	CTATCATCA
1822	Ran9_1821	Random 9mer				0	AACTAACTCATCAAATGTGCA	TAACTCATC
1823	Ran9_1822	Random 9mer				0	TGCGTGTCATCAAAGAGCC	GTGTCATCA
1824	Ran9_1823	Random 9mer				0	GCAACTTCATCAAAATCCA	ACTTCATCA
1825	Ran9_1824	Random 9mer				0	GAACAAAGATCAAAGGCTC	CAAAGATCA
1826	Ran9_1825	Random 9mer				0	GGTCTCAGATCAAAGTTAT	CTCAGATCA
1827	Ran9_1826	Random 9mer				0	CCTTAGAGATCAAATTGTC	TAGAGATCA
1828	Ran9_1827	Random 9mer				0	AATCTTAGATCAAATGGGG	CTTAGATCA
1829	Ran9_1828	Random 9mer				0	ACATGTACGATCAAATCTAAA	TGTACGATC
1830	Ran9_1829	Random 9mer				0	GCCCCCGATCAAAGACG	CCCGATCAA
1831	Ran9_1830	Random 9mer				0	AAATTAGCGATCAAACATTAG	TTAGCGATC
1832	Ran9_1831	Random 9mer				0	CTTATTTCGATCAAAGAAGTC	ATTTCGATC
1833	Ran9_1832	Random 9mer				0	ACTAAAGGATCAAACTGCC	AAAGGATCA
1834	Ran9_1833	Random 9mer				0	GAGATCGGATCAAAACAGG	ATCGGATCA
1835	Ran9_1834	Random 9mer				0	AGACAGGGATCAAAGCAGA	CAGGGATCA
1836	Ran9_1835	Random 9mer				0	ACTCCTGGATCAAACTCAA	CCTGGATCA
1837	Ran9_1836	Random 9mer				0	GACACATGATCAAAGCCAT	ACATGATCA
1838	Ran9_1837	Random 9mer				0	TAGTTCCTGATCAAATAGGAA	TTCCTGATC
1839	Ran9_1838	Random 9mer				0	TTCAGGTGATCAAAATCGG	AGGTGATCA
1840	Ran9_1839	Random 9mer				0	TTGATGTTGATCAAAAGAGAA	ATGTTGATC
1841	Ran9_1840	Random 9mer				0	TATTAGAATATCAAAGATCGT	TAGAATATC
1842	Ran9_1841	Random 9mer				0	AGCGTCATATCAAATCAGT	GTCATATCA
1843	Ran9_1842	Random 9mer				0	AAGACGATATCAAAAACCC	ACGATATCA
1844	Ran9_1843	Random 9mer				0	TATCTCTATATCAAATCCATA	CTCTATATC
1845	Ran9_1844	Random 9mer				0	GCCGTACTATCAAACTTTG	GTACTATCA
1846	Ran9_1845	Random 9mer				0	ACCGCCCTATCAAAATGCA	GCCCTATCA
1847	Ran9_1846	Random 9mer				0	CCCTCGCTATCAAATATTT	TCGCTATCA
1848	Ran9_1847	Random 9mer				0	GTACGTCTATCAAAGCTAC	CGTCTATCA
1849	Ran9_1848	Random 9mer				0	TAAACGAGTATCAAATTACTG	ACGAGTATC
1850	Ran9_1849	Random 9mer				0	TAATGGCGTATCAAAAAGAAG	TGGCGTATC
1851	Ran9_1850	Random 9mer				0	GATGAGGTATCAAAAGTCT	GAGGTATCA
1852	Ran9_1851	Random 9mer				0	GGGATTGTATCAAAGGAAC	ATTGTATCA
1853	Ran9_1852	Random 9mer				0	CGTTAATTATCAAAGCGGT	TAATTATCA
1854	Ran9_1853	Random 9mer				0	TGGAACTTATCAAACACGT	AACTTATCA
1855	Ran9_1854	Random 9mer				0	AGTTTGTTATCAAAGTGCG	TTGTTATCA
1856	Ran9_1855	Random 9mer				0	CCAGCTTTATCAAAACATG	GCTTTATCA
1857	Ran9_1856	Random 9mer				0	TGGCGAAACTCAAAATTGA	CGAAACTCA
1858	Ran9_1857	Random 9mer				0	TAGTAACAACTCAAAGCATGC	TAACAACTC
1859	Ran9_1858	Random 9mer				0	GCATCGAACTCAAAGTGAA	TCGAACTCA
1860	Ran9_1859	Random 9mer				0	GTCGGTAACTCAAACTCAT	GGTAACTCA
1861	Ran9_1860	Random 9mer				0	CCGAACACTCAAAGCCA	AACACTCAA
1862	Ran9_1861	Random 9mer				0	TTTCTCCACTCAAATCTGA	CTCCACTCA
1863	Ran9_1862	Random 9mer				0	GTTGAGCACTCAAAAAATC	GAGCACTCA
1864	Ran9_1863	Random 9mer				0	ACCTTATCACTCAAACGATAT	TTATCACTC
1865	Ran9_1864	Random 9mer				0	GGCAAGAGACTCAAATAAAAT	AAGAGACTC
1866	Ran9_1865	Random 9mer				0	TATGCCGACTCAAAACCAT	GCCGACTCA
1867	Ran9_1866	Random 9mer				0	TAATGGGACTCAAAGAACT	TGGGACTCA
1868	Ran9_1867	Random 9mer				0	TCCTTTTGACTCAAATTATCT	TTTTGACTC
1869	Ran9_1868	Random 9mer				0	GGCACATACTCAAAACCCT	ACATACTCA
1870	Ran9_1869	Random 9mer				0	TGAAGCTACTCAAACTTCG	AGCTACTCA
1871	Ran9_1870	Random 9mer				0	CAATCGTACTCAAAGGAAT	TCGTACTCA
1872	Ran9_1871	Random 9mer				0	TTTCCATTACTCAAAGTGATA	CCATTACTC
1873	Ran9_1872	Random 9mer				0	AGCCAACCTCAAAGAGG	CAACCTCAA
1874	Ran9_1873	Random 9mer				0	TGGGCACCTCAAAGGAA	GCACCTCAA
1875	Ran9_1874	Random 9mer				0	TGGGCGACCTCAAAATCTT	GCGACCTCA
1876	Ran9_1875	Random 9mer				0	CCAATTACCTCAAAAGTGA	ATTACCTCA
1877	Ran9_1876	Random 9mer				0	CGGTAACCCTCAAATAGGA	TAACCCTCA
1878	Ran9_1877	Random 9mer				0	CGAGTCCCCTCAAATTATC	GTCCCCTCA
1879	Ran9_1878	Random 9mer				0	CGAGGCCCTCAAAGCTT	GGCCCTCAA
1880	Ran9_1879	Random 9mer				0	GTTCGTCCCTCAAATACTG	CGTCCCTCA
1881	Ran9_1880	Random 9mer				0	CTCCAGCCTCAAACATC	CAGCCTCAA
1882	Ran9_1881	Random 9mer				0	GACGCGCCTCAAATCGG	GCGCCTCAA
1883	Ran9_1882	Random 9mer				0	CATTGGGCCTCAAAACTAG	TGGGCCTCA
1884	Ran9_1883	Random 9mer				0	CAATATGCCTCAAAGGAAT	TATGCCTCA
1885	Ran9_1884	Random 9mer				0	GAGGTATCCTCAAACTTAC	GTATCCTCA
1886	Ran9_1885	Random 9mer				0	TTGAGCTCCTCAAAATCTC	AGCTCCTCA
1887	Ran9_1886	Random 9mer				0	AGATTGTCCTCAAACAACC	TTGTCCTCA
1888	Ran9_1887	Random 9mer				0	AGCTTTCCTCAAAGCGG	TTTCCTCAA
1889	Ran9_1888	Random 9mer				0	GGAGCAAGCTCAAATGTAT	GCAAGCTCA
1890	Ran9_1889	Random 9mer				0	AGCGCAGCTCAAACCGC	GCAGCTCAA
1891	Ran9_1890	Random 9mer				0	ATACCGAGCTCAAATCCTG	CCGAGCTCA
1892	Ran9_1891	Random 9mer				0	ACCTTTAGCTCAAACCCCA	TTTAGCTCA
1893	Ran9_1892	Random 9mer				0	TGTTGACGCTCAAAAAGGC	TGACGCTCA
1894	Ran9_1893	Random 9mer				0	GCAAACCGCTCAAAATGCG	AACCGCTCA
1895	Ran9_1894	Random 9mer				0	TAGGGCGCTCAAACGCG	GGCGCTCAA
1896	Ran9_1895	Random 9mer				0	TCTGCTCGCTCAAATCGAT	GCTCGCTCA
1897	Ran9_1896	Random 9mer				0	GGTAAAGGCTCAAACGTGG	AAAGGCTCA
1898	Ran9_1897	Random 9mer				0	CCTGACGGCTCAAATGTAA	GACGGCTCA
1899	Ran9_1898	Random 9mer				0	TCCTGGGCTCAAAATGC	TGGGCTCAA
1900	Ran9_1899	Random 9mer				0	AGTCCTGGCTCAAAAGTCG	CCTGGCTCA
1901	Ran9_1900	Random 9mer				0	GGACGATGCTCAAAGGTAA	CGATGCTCA
1902	Ran9_1901	Random 9mer				0	CCGACTGCTCAAAAACG	ACTGCTCAA
1903	Ran9_1902	Random 9mer				0	TGCCTGTGCTCAAATGAAA	CTGTGCTCA
1904	Ran9_1903	Random 9mer				0	GCTCATTGCTCAAATTTAC	CATTGCTCA
1905	Ran9_1904	Random 9mer				0	CTAGGAATCTCAAATGACG	GGAATCTCA
1906	Ran9_1905	Random 9mer				0	ATTTCCATCTCAAACTGTC	TCCATCTCA
1907	Ran9_1906	Random 9mer				0	CTGAAGGATCTCAAATTACAA	AAGGATCTC
1908	Ran9_1907	Random 9mer				0	TTATAAATATCTCAAAATATACG	TAAATATCT
1909	Ran9_1908	Random 9mer				0	GGTCAACTCTCAAACATGT	CAACTCTCA
1910	Ran9_1909	Random 9mer				0	TCTTCCTCTCAAACCCC	TCCTCTCAA
1911	Ran9_1910	Random 9mer				0	GACCGCTCTCAAACCGA	CGCTCTCAA
1912	Ran9_1911	Random 9mer				0	CTGATGTCTCTCAAAAAAATC	ATGTCTCTC
1913	Ran9_1912	Random 9mer				0	GCGATAGTCTCAAATTGTC	ATAGTCTCA
1914	Ran9_1913	Random 9mer				0	GGCACGTCTCAAATGGA	ACGTCTCAA
1915	Ran9_1914	Random 9mer				0	ATAAGTGGTCTCAAAAGAAAT	AGTGGTCTC
1916	Ran9_1915	Random 9mer				0	CATACTGTCTCAAAAAGGC	ACTGTCTCA
1917	Ran9_1916	Random 9mer				0	TTAGGCATTCTCAAATCAATC	GGCATTCTC
1918	Ran9_1917	Random 9mer				0	CGGACTTCTCAAACGCT	ACTTCTCAA
1919	Ran9_1918	Random 9mer				0	TGCTTGTTCTCAAATCGGG	TTGTTCTCA
1920	Ran9_1919	Random 9mer				0	TGCCCTTTCTCAAACACGA	CCTTTCTCA
1921	Ran9_1920	Random 9mer				0	GGTGTTAAAGTCAAAATAGTA	GTTAAAGTC
1922	Ran9_1921	Random 9mer				0	AGTGACAAGTCAAAGACGG	GACAAGTCA
1923	Ran9_1922	Random 9mer				0	ACTATTGAAGTCAAACCAATC	ATTGAAGTC
1924	Ran9_1923	Random 9mer				0	ACGATGTAAGTCAAACTAATA	ATGTAAGTC
1925	Ran9_1924	Random 9mer				0	GCCAACAGTCAAAGTCG	AACAGTCAA
1926	Ran9_1925	Random 9mer				0	CAACCCAGTCAAAGGAC	CCCAGTCAA
1927	Ran9_1926	Random 9mer				0	ACCCAGCAGTCAAATACAA	CAGCAGTCA
1928	Ran9_1927	Random 9mer				0	GGCCTCAGTCAAAAGGG	CTCAGTCAA
1929	Ran9_1928	Random 9mer				0	CTTTGAGAGTCAAAGCCTA	TGAGAGTCA
1930	Ran9_1929	Random 9mer				0	TGGTCCGAGTCAAACAGAT	TCCGAGTCA
1931	Ran9_1930	Random 9mer				0	TATGGGGAGTCAAATTTCG	GGGGAGTCA
1932	Ran9_1931	Random 9mer				0	TCTACTGAGTCAAAGCTCT	ACTGAGTCA
1933	Ran9_1932	Random 9mer				0	GTCAAAATAGTCAAACGATTA	AAAATAGTC
1934	Ran9_1933	Random 9mer				0	GGGTACTAGTCAAAATAGG	TACTAGTCA
1935	Ran9_1934	Random 9mer				0	TAACCGTAGTCAAATTCGT	CCGTAGTCA
1936	Ran9_1935	Random 9mer				0	GGCCGTTAGTCAAAAACCC	CGTTAGTCA
1937	Ran9_1936	Random 9mer				0	CAACGAACGTCAAATTACC	CGAACGTCA
1938	Ran9_1937	Random 9mer				0	GGGCCACGTCAAATAGT	CCACGTCAA
1939	Ran9_1938	Random 9mer				0	CGGCGACGTCAAACGGA	CGACGTCAA
1940	Ran9_1939	Random 9mer				0	CGAGTACGTCAAAGAGG	GTACGTCAA
1941	Ran9_1940	Random 9mer				0	CCGGACCGTCAAACACC	GACCGTCAA
1942	Ran9_1941	Random 9mer				0	AGGACCCGTCAAACTCG	ACCCGTCAA
1943	Ran9_1942	Random 9mer				0	CAGATGCCGTCAAAAGAAA	ATGCCGTCA
1944	Ran9_1943	Random 9mer				0	GCTCCTCCGTCAAAAATTG	CCTCCGTCA
1945	Ran9_1944	Random 9mer				0	AATGTAGCGTCAAAGGTAA	GTAGCGTCA
1946	Ran9_1945	Random 9mer				0	GCATCGCGTCAAACGGA	TCGCGTCAA
1947	Ran9_1946	Random 9mer				0	CATAAGGCGTCAAATAGGA	AAGGCGTCA
1948	Ran9_1947	Random 9mer				0	CATCTGCGTCAAATCCG	CTGCGTCAA
1949	Ran9_1948	Random 9mer				0	CAACGATCGTCAAACAGAT	CGATCGTCA
1950	Ran9_1949	Random 9mer				0	CACGGCTCGTCAAATTATC	GGCTCGTCA
1951	Ran9_1950	Random 9mer				0	AGTCCGTCGTCAAAACTGA	CCGTCGTCA
1952	Ran9_1951	Random 9mer				0	AACCTTTCGTCAAATGTCT	CTTTCGTCA
1953	Ran9_1952	Random 9mer				0	CCCCAAGGTCAAACGAG	CAAGGTCAA
1954	Ran9_1953	Random 9mer				0	TGGAACAGGTCAAACAGGG	AACAGGTCA
1955	Ran9_1954	Random 9mer				0	GCAATGAGGTCAAAGGTTA	ATGAGGTCA
1956	Ran9_1955	Random 9mer				0	AGAAGTAGGTCAAATACAC	AGTAGGTCA
1957	Ran9_1956	Random 9mer				0	GAACTACGGTCAAAACACA	CTACGGTCA
1958	Ran9_1957	Random 9mer				0	TTTCCCGGTCAAACTGG	CCCGGTCAA
1959	Ran9_1958	Random 9mer				0	ACTGGCGGTCAAAGTTC	GGCGGTCAA
1960	Ran9_1959	Random 9mer				0	ATAGGTCGGTCAAAGGATA	GGTCGGTCA
1961	Ran9_1960	Random 9mer				0	CCTTAGGGTCAAATCCG	TAGGGTCAA
1962	Ran9_1961	Random 9mer				0	CGTACGGGTCAAAGTGA	ACGGGTCAA
1963	Ran9_1962	Random 9mer				0	GAAGGGGGTCAAATCGG	GGGGGTCAA
1964	Ran9_1963	Random 9mer				0	ACAGATGGGTCAAAGATTC	GATGGGTCA
1965	Ran9_1964	Random 9mer				0	ATTAATATGGTCAAACCAGTG	AATATGGTC
1966	Ran9_1965	Random 9mer				0	TCTACCTGGTCAAATTTTG	ACCTGGTCA
1967	Ran9_1966	Random 9mer				0	GATGGTGGTCAAACGAC	GGTGGTCAA
1968	Ran9_1967	Random 9mer				0	AGGCTTGGTCAAACAGC	CTTGGTCAA
1969	Ran9_1968	Random 9mer				0	TACTCAATGTCAAAGCCCA	TCAATGTCA
1970	Ran9_1969	Random 9mer				0	ACTATGCATGTCAAAACATTC	ATGCATGTC
1971	Ran9_1970	Random 9mer				0	TGAACGATGTCAAAGTATG	ACGATGTCA
1972	Ran9_1971	Random 9mer				0	TGGCTTATGTCAAACGTTT	CTTATGTCA
1973	Ran9_1972	Random 9mer				0	GGTGAACTGTCAAACGGAC	GAACTGTCA
1974	Ran9_1973	Random 9mer				0	AAGCTCCTGTCAAAAGTGC	CTCCTGTCA
1975	Ran9_1974	Random 9mer				0	TTTAAGCTGTCAAATGTCG	AAGCTGTCA
1976	Ran9_1975	Random 9mer				0	TTCATATCTGTCAAATGATGT	ATATCTGTC
1977	Ran9_1976	Random 9mer				0	GACTTTAGTGTCAAAACTTGG	TTTAGTGTC
1978	Ran9_1977	Random 9mer				0	ACCGCGTGTCAAAGAGA	GCGTGTCAA
1979	Ran9_1978	Random 9mer				0	TCAGGGTGTCAAACCCT	GGGTGTCAA
1980	Ran9_1979	Random 9mer				0	GTGAATTGTGTCAAAGTATCC	AATTGTGTC
1981	Ran9_1980	Random 9mer				0	TTATAGATTGTCAAAAAGCTT	TAGATTGTC
1982	Ran9_1981	Random 9mer				0	CCTAACTTGTCAAATCCGT	AACTTGTCA
1983	Ran9_1982	Random 9mer				0	CTTACAGTTGTCAAAGAAAAG	ACAGTTGTC
1984	Ran9_1983	Random 9mer				0	CGGTTTTGTCAAACGGC	TTTTGTCAA
1985	Ran9_1984	Random 9mer				0	TTGAGTAAATTCAAACGATGT	AGTAAATTC
1986	Ran9_1985	Random 9mer				0	TACGATCAATTCAAAAAGTAG	GATCAATTC
1987	Ran9_1986	Random 9mer				0	AGTCAGGAATTCAAATGATAT	CAGGAATTC
1988	Ran9_1987	Random 9mer				0	CGCGATAATTCAAAACAGA	GATAATTCA
1989	Ran9_1988	Random 9mer				0	AGGATACATTCAAATGCGT	ATACATTCA
1990	Ran9_1989	Random 9mer				0	GCCACCCATTCAAATCCTC	ACCCATTCA
1991	Ran9_1990	Random 9mer				0	AGCGGCATTCAAAGGGT	GGCATTCAA
1992	Ran9_1991	Random 9mer				0	CAGGCTCATTCAAACAGAA	GCTCATTCA
1993	Ran9_1992	Random 9mer				0	TACGCAAGATTCAAATCGTTT	GCAAGATTC
1994	Ran9_1993	Random 9mer				0	GCCTCGATTCAAACGCC	TCGATTCAA
1995	Ran9_1994	Random 9mer				0	GATTTTGGATTCAAAATTCAC	TTTGGATTC
1996	Ran9_1995	Random 9mer				0	GGGCTGATTCAAAGCGC	CTGATTCAA
1997	Ran9_1996	Random 9mer				0	TAGTAGATATTCAAAGTTCGC	TAGATATTC
1998	Ran9_1997	Random 9mer				0	GCCCCTATTCAAACTCG	CCTATTCAA
1999	Ran9_1998	Random 9mer				0	CTTTCTGTATTCAAACTGTTT	TCTGTATTC
[truncated: 300,145 more rows]
