# Supplementary material for: A species independent universal bio-detection microarray for pathogen forensics and phylogenetic classification of unknown microorganisms
Source: BMC Microbiol. 2011 Jun 14;11:132. doi: 10.1186/1471-2180-11-132 (PMC3130645; doi:10.1186/1471-2180-11-132)
Supplement: Additional file 7 — Annotation file for all other probes on the UBDA array. Genomic DNA from the following genomes was hybridized on the UBDA array. [file 1471-2180-11-132-S7.CSV]

id	seq_id	group_id	subgroup	organism	source_seq	position	seq	Ran9_sequence
302520	rrna_OTU:2583_1	rRNA	OTU:2583		16s rDNA	0	CATGAAGGGTCCGCCG
302521	rrna_OTU:2583_1_mm	rRNA	OTU:2583		16s rDNA	0	CATGAAGCGTCCGCCG
302522	rrna_OTU:2585_2	rRNA	OTU:2585	AB001518.1 Ixodes scapularis endosymbiont	16s rDNA	0	GGGGTCGAAAGTAGGG
302523	rrna_OTU:2585_2_mm	rRNA	OTU:2585	AB001518.1 Ixodes scapularis endosymbiont	16s rDNA	0	GGGGTCGTAAGTAGGG
302524	rrna_OTU:2586_5	rRNA	OTU:2586	AF170733.1 Flexibacter-like isolate str. QSSC1-11	16s rDNA	0	AAGTATGAACGCATGCATG
302525	rrna_OTU:2586_5_mm	rRNA	OTU:2586	AF170733.1 Flexibacter-like isolate str. QSSC1-11	16s rDNA	0	AAGTATGAAGGCATGCATG
302526	rrna_OTU:2587_4	rRNA	OTU:2587	AF170778.1 Flexibacter sp. clone QSSC8L-18	16s rDNA	0	TGAATTGTCCTGTAGAGTG
302527	rrna_OTU:2587_4_mm	rRNA	OTU:2587	AF170778.1 Flexibacter sp. clone QSSC8L-18	16s rDNA	0	TGAATTGTCGTGTAGAGTG
302528	rrna_OTU:2588_3	rRNA	OTU:2588	AB015528.1 deep-sea sediment clone BD1-27	16s rDNA	0	CGTTTGAATTGCCGAAGG
302529	rrna_OTU:2588_3_mm	rRNA	OTU:2588	AB015528.1 deep-sea sediment clone BD1-27	16s rDNA	0	CGTTTGAAATGCCGAAGG
302530	rrna_OTU:2594_5	rRNA	OTU:2594		16s rDNA	0	CAATGGACTGAATTGTCC
302531	rrna_OTU:2594_5_mm	rRNA	OTU:2594		16s rDNA	0	CAATGGACAGAATTGTCC
302532	rrna_OTU:2612_2	rRNA	OTU:2612	AF146228.1 clone CLEAR-1	16s rDNA	0	GGGTCGAAAGTAGGGAG
302533	rrna_OTU:2612_2_mm	rRNA	OTU:2612	AF146228.1 clone CLEAR-1	16s rDNA	0	GGGTCGAATGTAGGGAG
302534	rrna_OTU:2621_5	rRNA	OTU:2621		16s rDNA	0	TCGTCCCTGCATAAGTG
302535	rrna_OTU:2621_5_mm	rRNA	OTU:2621		16s rDNA	0	TCGTCCCTCCATAAGTG
302536	rrna_OTU:2646_6	rRNA	OTU:2646	AJ242999.1 halophilic isolate? EHB-3	16s rDNA	0	CGTTTGAATTGCCGAAGG
302537	rrna_OTU:2646_6_mm	rRNA	OTU:2646	AJ242999.1 halophilic isolate? EHB-3	16s rDNA	0	CGTTTGAAATGCCGAAGG
302538	rrna_OTU:2589_5	rRNA	OTU:2589		16s rDNA	0	GGACGGCATCGGGGG
302539	rrna_OTU:2589_5_mm	rRNA	OTU:2589		16s rDNA	0	GGACGGCTTCGGGGG
302540	rrna_OTU:2591_6	rRNA	OTU:2591		16s rDNA	0	TGCATAAGTGGCGCGCT
302541	rrna_OTU:2591_6_mm	rRNA	OTU:2591		16s rDNA	0	TGCATAAGAGGCGCGCT
302542	rrna_OTU:2625_4	rRNA	OTU:2625		16s rDNA	0	CCTGTGGAGTGCCGTG
302543	rrna_OTU:2625_4_mm	rRNA	OTU:2625		16s rDNA	0	CCTGTGGTGTGCCGTG
302544	rrna_OTU:2645_9	rRNA	OTU:2645	AJ242998.1 halophilic EHB-2	16s rDNA	0	GAGGATCGAGACGCCAT
302545	rrna_OTU:2645_9_mm	rRNA	OTU:2645	AJ242998.1 halophilic EHB-2	16s rDNA	0	GAGGATCGTGACGCCAT
302546	rrna_OTU:2577_7	rRNA	OTU:2577		16s rDNA	0	TACGGTGGAGCGGCC
302547	rrna_OTU:2577_7_mm	rRNA	OTU:2577		16s rDNA	0	TACGGTGCAGCGGCC
302548	rrna_OTU:2635_9	rRNA	OTU:2635	X95071.1 Rhodothermus obamensis	16s rDNA	0	ACTGTCTTGTGCTTCAAGA
302549	rrna_OTU:2635_9_mm	rRNA	OTU:2635	X95071.1 Rhodothermus obamensis	16s rDNA	0	ACTGTCTTGAGCTTCAAGA
302550	rrna_OTU:2584_1	rRNA	OTU:2584		16s rDNA	0	GGTTAGGCTATCGTCAG
302551	rrna_OTU:2584_1_mm	rRNA	OTU:2584		16s rDNA	0	GGTTAGGCAATCGTCAG
302552	rrna_OTU:2600_11	rRNA	OTU:2600		16s rDNA	0	GGCCCATAGATTAGGCC
302553	rrna_OTU:2600_11_mm	rRNA	OTU:2600		16s rDNA	0	GGCCCATACATTAGGCC
302554	rrna_OTU:2631_14	rRNA	OTU:2631	AF027008.1 hot spring clone OPB73	16s rDNA	0	AAATTCAAAGTCGGAACGC
302555	rrna_OTU:2631_14_mm	rRNA	OTU:2631	AF027008.1 hot spring clone OPB73	16s rDNA	0	AAATTCAAACTCGGAACGC
302556	rrna_OTU:2580_1	rRNA	OTU:2580		16s rDNA	0	GGCCCATAGATTAGGCC
302557	rrna_OTU:2580_1_mm	rRNA	OTU:2580		16s rDNA	0	GGCCCATACATTAGGCC
302558	rrna_OTU:2598_12	rRNA	OTU:2598		16s rDNA	0	AAATTCAAAGTCGGAACGC
302559	rrna_OTU:2598_12_mm	rRNA	OTU:2598		16s rDNA	0	AAATTCAAACTCGGAACGC
302560	rrna_OTU:2603_6	rRNA	OTU:2603		16s rDNA	0	AGGTAGAGGCCCGAGG
302561	rrna_OTU:2603_6_mm	rRNA	OTU:2603		16s rDNA	0	AGGTAGACGCCCGAGG
302562	rrna_OTU:2593_5	rRNA	OTU:2593	U13160.1	16s rDNA	0	TCGTCCCTGCATAAGTG
302563	rrna_OTU:2593_5_mm	rRNA	OTU:2593	U13160.1	16s rDNA	0	TCGTCCCTCCATAAGTG
302564	rrna_OTU:2616_9	rRNA	OTU:2616		16s rDNA	0	CGTTTGAATTGCCGAAGG
302565	rrna_OTU:2616_9_mm	rRNA	OTU:2616		16s rDNA	0	CGTTTGAAATGCCGAAGG
302566	rrna_OTU:2595_7	rRNA	OTU:2595	AF137029.1 Dyadobacter fermentens str. NS114	16s rDNA	0	GGGCGTTCGGTTGCTA
302567	rrna_OTU:2595_7_mm	rRNA	OTU:2595	AF137029.1 Dyadobacter fermentens str. NS114	16s rDNA	0	GGGCGTTGGGTTGCTA
302568	rrna_OTU:2607_4	rRNA	OTU:2607		16s rDNA	0	CGGAGAGGGCGGGG
302569	rrna_OTU:2607_4_mm	rRNA	OTU:2607		16s rDNA	0	CGGAGACGGCGGGG
302570	rrna_OTU:2613_5	rRNA	OTU:2613		16s rDNA	0	GCTGTAACCTTCGTACAA
302571	rrna_OTU:2613_5_mm	rRNA	OTU:2613		16s rDNA	0	GCTGTAACGTTCGTACAA
302572	rrna_OTU:2633_5	rRNA	OTU:2633		16s rDNA	0	GCGCATAACGCCTCAAAA
302573	rrna_OTU:2633_5_mm	rRNA	OTU:2633		16s rDNA	0	GCGCATAAGGCCTCAAAA
302574	rrna_OTU:2560_4	rRNA	OTU:2560	AF087091.1 Candidatus Magnospira bakii clone BM16	16s rDNA	0	GGCCCATAGATTAGGCC
302575	rrna_OTU:2560_4_mm	rRNA	OTU:2560	AF087091.1 Candidatus Magnospira bakii clone BM16	16s rDNA	0	GGCCCATACATTAGGCC
302576	rrna_OTU:2576_1	rRNA	OTU:2576		16s rDNA	0	TGGGGCTATCGCCAGC
302577	rrna_OTU:2576_1_mm	rRNA	OTU:2576		16s rDNA	0	TGGGGCTTTCGCCAGC
302578	rrna_OTU:2590_5	rRNA	OTU:2590		16s rDNA	0	CCTGTGGAGTGCCGTG
302579	rrna_OTU:2590_5_mm	rRNA	OTU:2590		16s rDNA	0	CCTGTGGTGTGCCGTG
302580	rrna_OTU:2605_5	rRNA	OTU:2605	Y18837.1 Taxeobacter sp. str. Txc1	16s rDNA	0	TGCATAAGTGGCGCGCT
302581	rrna_OTU:2605_5_mm	rRNA	OTU:2605	Y18837.1 Taxeobacter sp. str. Txc1	16s rDNA	0	TGCATAAGAGGCGCGCT
302582	rrna_OTU:2611_7	rRNA	OTU:2611		16s rDNA	0	GGGTTGGAGCCGCCC
302583	rrna_OTU:2611_7_mm	rRNA	OTU:2611		16s rDNA	0	GGGTTGGTGCCGCCC
302584	rrna_OTU:2641_1	rRNA	OTU:2641		16s rDNA	0	AGTGGCAGCCCGCGC
302585	rrna_OTU:2641_1_mm	rRNA	OTU:2641		16s rDNA	0	AGTGGCACCCCGCGC
302586	rrna_OTU:2578_4	rRNA	OTU:2578		16s rDNA	0	CGGAATAGCCGCCGTG
302587	rrna_OTU:2578_4_mm	rRNA	OTU:2578		16s rDNA	0	CGGAATACCCGCCGTG
302588	rrna_OTU:2561_6	rRNA	OTU:2561	AF087059.1 Candidatus Magnospira bakii clone BM5	16s rDNA	0	TAAGGGGGCCAACTCG
302589	rrna_OTU:2561_6_mm	rRNA	OTU:2561	AF087059.1 Candidatus Magnospira bakii clone BM5	16s rDNA	0	TAAGGGGCCCAACTCG
302590	rrna_OTU:2567_14	rRNA	OTU:2567		16s rDNA	0	GGAGGGTGGGGCTCC
302591	rrna_OTU:2567_14_mm	rRNA	OTU:2567		16s rDNA	0	GGAGGGTCGGGCTCC
302592	rrna_OTU:2570_9	rRNA	OTU:2570		16s rDNA	0	GTGGATCGGGCGTAGC
302593	rrna_OTU:2570_9_mm	rRNA	OTU:2570		16s rDNA	0	GTGGATCCGGCGTAGC
302594	rrna_OTU:2572_8	rRNA	OTU:2572		16s rDNA	0	AAGATCGGCCCGCGGA
302595	rrna_OTU:2572_8_mm	rRNA	OTU:2572		16s rDNA	0	AAGATCGCCCCGCGGA
302596	rrna_OTU:2604_13	rRNA	OTU:2604	Y18836.1 Taxeobacter gelupurpurascens str. Txg1	16s rDNA	0	CTGTGGATCGGGCGTA
302597	rrna_OTU:2604_13_mm	rRNA	OTU:2604	Y18836.1 Taxeobacter gelupurpurascens str. Txg1	16s rDNA	0	CTGTGGAACGGGCGTA
302598	rrna_OTU:2610_6	rRNA	OTU:2610		16s rDNA	0	ATGCCTAAAGCGGGGAT
302599	rrna_OTU:2610_6_mm	rRNA	OTU:2610		16s rDNA	0	ATGCCTAATGCGGGGAT
302600	rrna_OTU:2614_6	rRNA	OTU:2614	X90704.1 gram negative isolate str. IFAM 2074	16s rDNA	0	GGGTCATTCGCAGGGC
302601	rrna_OTU:2614_6_mm	rRNA	OTU:2614	X90704.1 gram negative isolate str. IFAM 2074	16s rDNA	0	GGGTCATACGCAGGGC
302602	rrna_OTU:2615_14	rRNA	OTU:2615	X90701.1 gram negative isolate str. IFAM 3211	16s rDNA	0	GGATCACACGGAGGTC
302603	rrna_OTU:2615_14_mm	rRNA	OTU:2615	X90701.1 gram negative isolate str. IFAM 3211	16s rDNA	0	GGATCACTCGGAGGTC
302604	rrna_OTU:2647_16	rRNA	OTU:2647	AF018187.1 temperature clone env.OPS 2	16s rDNA	0	TCGTCCCTGCATAAGTG
302605	rrna_OTU:2647_16_mm	rRNA	OTU:2647	AF018187.1 temperature clone env.OPS 2	16s rDNA	0	TCGTCCCTCCATAAGTG
302606	rrna_OTU:2599_3	rRNA	OTU:2599		16s rDNA	0	GGGGAAATTCGGTAGAGA
302607	rrna_OTU:2599_3_mm	rRNA	OTU:2599		16s rDNA	0	GGGGAAATACGGTAGAGA
302608	rrna_OTU:2566_11	rRNA	OTU:2566		16s rDNA	0	CGTCCTCCGGAGTGGA
302609	rrna_OTU:2566_11_mm	rRNA	OTU:2566		16s rDNA	0	CGTCCTCGGGAGTGGA
302610	rrna_OTU:2596_3	rRNA	OTU:2596	AF137381.1 Runella zeae str. NS12	16s rDNA	0	CCTCCTTCCCCGGAAG
302611	rrna_OTU:2596_3_mm	rRNA	OTU:2596	AF137381.1 Runella zeae str. NS12	16s rDNA	0	CCTCCTTGCCCGGAAG
302612	rrna_OTU:2597_12	rRNA	OTU:2597		16s rDNA	0	ACGACAGCGGGACCCA
302613	rrna_OTU:2597_12_mm	rRNA	OTU:2597		16s rDNA	0	ACGACAGGGGGACCCA
302614	rrna_OTU:2608_3	rRNA	OTU:2608	AF013535.2 Pinyon Pine rhizosphere soil near Cosnino Arizona clone	16s rDNA	0	CGTAACGCCTCAAAAGC
302615	rrna_OTU:2608_3_mm	rRNA	OTU:2608	AF013535.2 Pinyon Pine rhizosphere soil near Cosnino Arizona clone	16s rDNA	0	CGTAACGCGTCAAAAGC
302616	rrna_OTU:2609_2	rRNA	OTU:2609		16s rDNA	0	CAGCGCCAACGGGCG
302617	rrna_OTU:2609_2_mm	rRNA	OTU:2609		16s rDNA	0	CAGCGCCTACGGGCG
302618	rrna_OTU:2650_8	rRNA	OTU:2650	AB015587.1 deep-sea sediment clone BD7-14	16s rDNA	0	AGTCCCCACTGAATGGC
302619	rrna_OTU:2650_8_mm	rRNA	OTU:2650	AB015587.1 deep-sea sediment clone BD7-14	16s rDNA	0	AGTCCCCAGTGAATGGC
302620	rrna_OTU:2652_8	rRNA	OTU:2652	AF050546.1 contaminated aquifer clone WCHA1-94	16s rDNA	0	ACCCATCGTTGATCCCC
302621	rrna_OTU:2652_8_mm	rRNA	OTU:2652	AF050546.1 contaminated aquifer clone WCHA1-94	16s rDNA	0	ACCCATCGATGATCCCC
302622	rrna_OTU:2564_9	rRNA	OTU:2564		16s rDNA	0	TTAGGCCAAACGAGGGG
302623	rrna_OTU:2564_9_mm	rRNA	OTU:2564		16s rDNA	0	TTAGGCCATACGAGGGG
302624	rrna_OTU:2624_1	rRNA	OTU:2624		16s rDNA	0	AGAGTGGGACTATCGTCA
302625	rrna_OTU:2624_1_mm	rRNA	OTU:2624		16s rDNA	0	AGAGTGGGTCTATCGTCA
302626	rrna_OTU:2565_3	rRNA	OTU:2565		16s rDNA	0	CCCCTAATCGGGGTCAA
302627	rrna_OTU:2565_3_mm	rRNA	OTU:2565		16s rDNA	0	CCCCTAATGGGGGTCAA
302628	rrna_OTU:2571_7	rRNA	OTU:2571		16s rDNA	0	TTATTAGCAGGGATGGTGA
302629	rrna_OTU:2571_7_mm	rRNA	OTU:2571		16s rDNA	0	TTATTAGCACGGATGGTGA
302630	rrna_OTU:2573_12	rRNA	OTU:2573		16s rDNA	0	CTCATGGCAGCCGAAG
302631	rrna_OTU:2573_12_mm	rRNA	OTU:2573		16s rDNA	0	CTCATGGGAGCCGAAG
302632	rrna_OTU:2574_10	rRNA	OTU:2574	Y18835.1 Taxeobacter ocellatus str. Myx2105	16s rDNA	0	GGTTGCCAACTCGGCAA
302633	rrna_OTU:2574_10_mm	rRNA	OTU:2574	Y18835.1 Taxeobacter ocellatus str. Myx2105	16s rDNA	0	GGTTGCCATCTCGGCAA
302634	rrna_OTU:2579_11	rRNA	OTU:2579		16s rDNA	0	CCAACTCGGCAACTTAAA
302635	rrna_OTU:2579_11_mm	rRNA	OTU:2579		16s rDNA	0	CCAACTCGCCAACTTAAA
302636	rrna_OTU:2581_3	rRNA	OTU:2581		16s rDNA	0	GCAGAGTTCCCATCCAAT
302637	rrna_OTU:2581_3_mm	rRNA	OTU:2581		16s rDNA	0	GCAGAGTTGCCATCCAAT
302638	rrna_OTU:2606_1	rRNA	OTU:2606		16s rDNA	0	CGGTGGAGAGAGTTCC
302639	rrna_OTU:2606_1_mm	rRNA	OTU:2606		16s rDNA	0	CGGTGGACAGAGTTCC
302640	rrna_OTU:2627_5	rRNA	OTU:2627	AF013555.2 volcanic cinder field Sunset Crater Arizona clone	16s rDNA	0	GGCCCATAGATTAGGCC
302641	rrna_OTU:2627_5_mm	rRNA	OTU:2627	AF013555.2 volcanic cinder field Sunset Crater Arizona clone	16s rDNA	0	GGCCCATACATTAGGCC
302642	rrna_OTU:2628_3	rRNA	OTU:2628	Y08956.1 Thermonema rossianum str. NR-27T	16s rDNA	0	AATATGGTTCCTTTTCGGTA
302643	rrna_OTU:2628_3_mm	rRNA	OTU:2628	Y08956.1 Thermonema rossianum str. NR-27T	16s rDNA	0	AATATGGTTGCTTTTCGGTA
302644	rrna_OTU:2638_11	rRNA	OTU:2638	AF068794.3 hydrothermal vent clone VC2.1Bac16	16s rDNA	0	CGGAGAGGGCGGAGG
302645	rrna_OTU:2638_11_mm	rRNA	OTU:2638	AF068794.3 hydrothermal vent clone VC2.1Bac16	16s rDNA	0	CGGAGAGCGCGGAGG
302646	rrna_OTU:2639_9	rRNA	OTU:2639	AF173818.1 Antarctic clone LB3-13	16s rDNA	0	ATTTGTAGGGGTGGTGAG
302647	rrna_OTU:2639_9_mm	rRNA	OTU:2639	AF173818.1 Antarctic clone LB3-13	16s rDNA	0	ATTTGTAGCGGTGGTGAG
302648	rrna_OTU:2644_9	rRNA	OTU:2644	AJ242997.1 halophilic isolate? EHB-5	16s rDNA	0	CGGCGGAAGCGGTGA
302649	rrna_OTU:2644_9_mm	rRNA	OTU:2644	AJ242997.1 halophilic isolate? EHB-5	16s rDNA	0	CGGCGGATGCGGTGA
302650	rrna_OTU:2653_13	rRNA	OTU:2653		16s rDNA	0	CAATGATCCTAAGGTACAA
302651	rrna_OTU:2653_13_mm	rRNA	OTU:2653		16s rDNA	0	CAATGATCCAAAGGTACAA
302652	rrna_OTU:2655_6	rRNA	OTU:2655		16s rDNA	0	ACCCGGGAACAGAGTCA
302653	rrna_OTU:2655_6_mm	rRNA	OTU:2655		16s rDNA	0	ACCCGGGATCAGAGTCA
302654	rrna_OTU:2649_7	rRNA	OTU:2649		16s rDNA	0	GAATCGGTATGGTTGTGTA
302655	rrna_OTU:2649_7_mm	rRNA	OTU:2649		16s rDNA	0	GAATCGGTAAGGTTGTGTA
302656	rrna_OTU:2618_9	rRNA	OTU:2618	X90705.1 gram negative isolate str. IFAM 3359	16s rDNA	0	TGTGTGGTTCGGCCGA
302657	rrna_OTU:2618_9_mm	rRNA	OTU:2618	X90705.1 gram negative isolate str. IFAM 3359	16s rDNA	0	TGTGTGGATCGGCCGA
302658	rrna_OTU:2575_10	rRNA	OTU:2575	Y18838.1 Taxeobacter ocellatus str. Txo1	16s rDNA	0	TCGTCCCTGCATAAGTG
302659	rrna_OTU:2575_10_mm	rRNA	OTU:2575	Y18838.1 Taxeobacter ocellatus str. Txo1	16s rDNA	0	TCGTCCCTCCATAAGTG
302660	rrna_OTU:2623_15	rRNA	OTU:2623		16s rDNA	0	ACTACTGCACGCCAATGA
302661	rrna_OTU:2623_15_mm	rRNA	OTU:2623		16s rDNA	0	ACTACTGCTCGCCAATGA
302662	rrna_OTU:2634_15	rRNA	OTU:2634		16s rDNA	0	GCTACTACTGCGCGCC
302663	rrna_OTU:2634_15_mm	rRNA	OTU:2634		16s rDNA	0	GCTACTAGTGCGCGCC
302664	rrna_OTU:2637_5	rRNA	OTU:2637	X77140.1 Rhodothermus marinus	16s rDNA	0	AGATTGCCAACTCGGCA
302665	rrna_OTU:2637_5_mm	rRNA	OTU:2637	X77140.1 Rhodothermus marinus	16s rDNA	0	AGATTGCCTACTCGGCA
302666	rrna_OTU:2620_12	rRNA	OTU:2620		16s rDNA	0	AGACATATCTCACGGAAGA
302667	rrna_OTU:2620_12_mm	rRNA	OTU:2620		16s rDNA	0	AGACATATCACACGGAAGA
302668	rrna_OTU:2563_5	rRNA	OTU:2563	AF087054.1 activated sludge clone BS2	16s rDNA	0	GCTCATGGCAGATGGAG
302669	rrna_OTU:2563_5_mm	rRNA	OTU:2563	AF087054.1 activated sludge clone BS2	16s rDNA	0	GCTCATGGGAGATGGAG
302670	rrna_OTU:2582_6	rRNA	OTU:2582		16s rDNA	0	TGCATAAGTGGCGCGCT
302671	rrna_OTU:2582_6_mm	rRNA	OTU:2582		16s rDNA	0	TGCATAAGAGGCGCGCT
302672	rrna_OTU:2601_18	rRNA	OTU:2601	AF142843.1 clone BURTON-24	16s rDNA	0	TGCATAAGTGGCGCGCT
302673	rrna_OTU:2601_18_mm	rRNA	OTU:2601	AF142843.1 clone BURTON-24	16s rDNA	0	TGCATAAGAGGCGCGCT
302674	rrna_OTU:2602_1	rRNA	OTU:2602		16s rDNA	0	GGCTCATAATAAGAGTCAAA
302675	rrna_OTU:2602_1_mm	rRNA	OTU:2602		16s rDNA	0	GGCTCATAAAAAGAGTCAAA
302676	rrna_OTU:2640_2	rRNA	OTU:2640	AF027006.1 hot spring clone OPB88	16s rDNA	0	GGGCCCATAGATTAGGC
302677	rrna_OTU:2640_2_mm	rRNA	OTU:2640	AF027006.1 hot spring clone OPB88	16s rDNA	0	GGGCCCATTGATTAGGC
302678	rrna_OTU:2643_5	rRNA	OTU:2643		16s rDNA	0	CATGAAGGGTCCGCCG
302679	rrna_OTU:2643_5_mm	rRNA	OTU:2643		16s rDNA	0	CATGAAGCGTCCGCCG
302680	rrna_OTU:2138_1	rRNA	OTU:2138	AF018465.1 rumen clone 12-39	16s rDNA	0	GGCAGGCGGCCACGA
302681	rrna_OTU:2138_1_mm	rRNA	OTU:2138	AF018465.1 rumen clone 12-39	16s rDNA	0	GGCAGGCCGCCACGA
302682	rrna_OTU:2152_2	rRNA	OTU:2152	AF018514.1 rumen clone 30-17	16s rDNA	0	TGCGAAATCCGGGTTATT
302683	rrna_OTU:2152_2_mm	rRNA	OTU:2152	AF018514.1 rumen clone 30-17	16s rDNA	0	TGCGAAATGCGGGTTATT
302684	rrna_OTU:2083_1	rRNA	OTU:2083	AB009241.1 rumen clone RFN94 bacterium	16s rDNA	0	AATTAGCTTGAGACTATCGT
302685	rrna_OTU:2083_1_mm	rRNA	OTU:2083	AB009241.1 rumen clone RFN94 bacterium	16s rDNA	0	AATTAGCTTCAGACTATCGT
302686	rrna_OTU:2231_15	rRNA	OTU:2231		16s rDNA	0	CAGAAGGGACCACTCCA
302687	rrna_OTU:2231_15_mm	rRNA	OTU:2231		16s rDNA	0	CAGAAGGGTCCACTCCA
302688	rrna_OTU:2304_10	rRNA	OTU:2304		16s rDNA	0	CCGCGCTAATGATGCCT
302689	rrna_OTU:2304_10_mm	rRNA	OTU:2304		16s rDNA	0	CCGCGCTATTGATGCCT
302690	rrna_OTU:2098_5	rRNA	OTU:2098	AF018496.1 rumen clone 12-127	16s rDNA	0	TCGTTCCAGCAGTCGGA
302691	rrna_OTU:2098_5_mm	rRNA	OTU:2098	AF018496.1 rumen clone 12-127	16s rDNA	0	TCGTTCCACCAGTCGGA
302692	rrna_OTU:2195_7	rRNA	OTU:2195		16s rDNA	0	GCTCACCGAACTGCCC
302693	rrna_OTU:2195_7_mm	rRNA	OTU:2195		16s rDNA	0	GCTCACCCAACTGCCC
302694	rrna_OTU:2216_1	rRNA	OTU:2216	AF040719.1 Prevotella sp. str. RZ	16s rDNA	0	TGGTGGTTGTCGGACTA
302695	rrna_OTU:2216_1_mm	rRNA	OTU:2216	AF040719.1 Prevotella sp. str. RZ	16s rDNA	0	TGGTGGTTCTCGGACTA
302696	rrna_OTU:2277_8	rRNA	OTU:2277		16s rDNA	0	GTAACACTGGGCGCACA
302697	rrna_OTU:2277_8_mm	rRNA	OTU:2277		16s rDNA	0	GTAACACTCGGCGCACA
302698	rrna_OTU:2630_1	rRNA	OTU:2630	Y08958.1 Thermonema rossianum str. AG3-1	16s rDNA	0	GTTGATGGACTATCCGG
302699	rrna_OTU:2630_1_mm	rRNA	OTU:2630	Y08958.1 Thermonema rossianum str. AG3-1	16s rDNA	0	GTTGATGGTCTATCCGG
302700	rrna_OTU:2282_5	rRNA	OTU:2282		16s rDNA	0	GAATAAGCAGTTCCATGAA
302701	rrna_OTU:2282_5_mm	rRNA	OTU:2282		16s rDNA	0	GAATAAGCACTTCCATGAA
302702	rrna_OTU:2088_3	rRNA	OTU:2088	AB003388.1 Prevotella sp. str. sp20	16s rDNA	0	AGTGGCAGTCCAAGCAA
302703	rrna_OTU:2088_3_mm	rRNA	OTU:2088	AB003388.1 Prevotella sp. str. sp20	16s rDNA	0	AGTGGCAGACCAAGCAA
302704	rrna_OTU:2076_4	rRNA	OTU:2076	AB009194.1 rumen clone RFN38 bacterium	16s rDNA	0	CGTGACCCCCAGGGG
302705	rrna_OTU:2076_4_mm	rRNA	OTU:2076	AB009194.1 rumen clone RFN38 bacterium	16s rDNA	0	CGTGACCGCCAGGGG
302706	rrna_OTU:2182_2	rRNA	OTU:2182		16s rDNA	0	GCCGTGACCCCCAGG
302707	rrna_OTU:2182_2_mm	rRNA	OTU:2182		16s rDNA	0	GCCGTGAGCCCCAGG
302708	rrna_OTU:2199_12	rRNA	OTU:2199		16s rDNA	0	GATCCCTAAGGTCGAAGT
302709	rrna_OTU:2199_12_mm	rRNA	OTU:2199		16s rDNA	0	GATCCCTATGGTCGAAGT
302710	rrna_OTU:2224_1	rRNA	OTU:2224	U43698.1 oral cavity clone 3.3	16s rDNA	0	AGGTAGAGGCCCGAGG
302711	rrna_OTU:2224_1_mm	rRNA	OTU:2224	U43698.1 oral cavity clone 3.3	16s rDNA	0	AGGTAGACGCCCGAGG
302712	rrna_OTU:2237_4	rRNA	OTU:2237	Z35665.1 Mastotermes darwiniensis endosymbiont	16s rDNA	0	AGCCTGGGCAAGGTCG
302713	rrna_OTU:2237_4_mm	rRNA	OTU:2237	Z35665.1 Mastotermes darwiniensis endosymbiont	16s rDNA	0	AGCCTGGCCAAGGTCG
302714	rrna_OTU:2240_2	rRNA	OTU:2240	Y13889.1 Coleomegilla maculata male-killing endosymbiont male-killing	16s rDNA	0	GGGCGTAACGCCTCCA
302715	rrna_OTU:2240_2_mm	rRNA	OTU:2240	Y13889.1 Coleomegilla maculata male-killing endosymbiont male-killing	16s rDNA	0	GGGCGTATCGCCTCCA
302716	rrna_OTU:2242_2	rRNA	OTU:2242		16s rDNA	0	GGGCGTAACGCCTCCA
302717	rrna_OTU:2242_2_mm	rRNA	OTU:2242		16s rDNA	0	GGGCGTATCGCCTCCA
302718	rrna_OTU:2264_8	rRNA	OTU:2264		16s rDNA	0	GATCCCTAAGGTCGAAGT
302719	rrna_OTU:2264_8_mm	rRNA	OTU:2264		16s rDNA	0	GATCCCTATGGTCGAAGT
302720	rrna_OTU:2238_1	rRNA	OTU:2238	X75626.1 Blattabacterium species	16s rDNA	0	TTGTCGGACTATCCGGC
302721	rrna_OTU:2238_1_mm	rRNA	OTU:2238	X75626.1 Blattabacterium species	16s rDNA	0	TTGTCGGAGTATCCGGC
302722	rrna_OTU:2075_9	rRNA	OTU:2075	AB009192.1 rumen clone RFN36 bacterium	16s rDNA	0	GGTGGTGAACCCCGC
302723	rrna_OTU:2075_9_mm	rRNA	OTU:2075	AB009192.1 rumen clone RFN36 bacterium	16s rDNA	0	GGTGGTGTACCCCGC
302724	rrna_OTU:2220_20	rRNA	OTU:2220		16s rDNA	0	GCTTGAACCTCACCCAAA
302725	rrna_OTU:2220_20_mm	rRNA	OTU:2220		16s rDNA	0	GCTTGAACGTCACCCAAA
302726	rrna_OTU:2080_3	rRNA	OTU:2080	AB009235.1 rumen clone RFN89 bacterium	16s rDNA	0	CGCTTCCAAAGCGCGG
302727	rrna_OTU:2080_3_mm	rRNA	OTU:2080	AB009235.1 rumen clone RFN89 bacterium	16s rDNA	0	CGCTTCCTAAGCGCGG
302728	rrna_OTU:2113_14	rRNA	OTU:2113	AF001705.1 rumen clone RC14	16s rDNA	0	GGGTAACAGGATCGGAAA
302729	rrna_OTU:2113_14_mm	rRNA	OTU:2113	AF001705.1 rumen clone RC14	16s rDNA	0	GGGTAACACGATCGGAAA
302730	rrna_OTU:2134_5	rRNA	OTU:2134	AF018442.1 rumen clone JW10	16s rDNA	0	ATCCGGGTTATTATCGCC
302731	rrna_OTU:2134_5_mm	rRNA	OTU:2134	AF018442.1 rumen clone JW10	16s rDNA	0	ATCCGGGTAATTATCGCC
302732	rrna_OTU:2139_20	rRNA	OTU:2139	AF018467.1 rumen clone 12-46	16s rDNA	0	ACACGTTCCTCGTCCC
302733	rrna_OTU:2139_20_mm	rRNA	OTU:2139	AF018467.1 rumen clone 12-46	16s rDNA	0	ACACGTTGCTCGTCCC
302734	rrna_OTU:2280_16	rRNA	OTU:2280		16s rDNA	0	TTGGGAGCTAGGCTTGA
302735	rrna_OTU:2280_16_mm	rRNA	OTU:2280		16s rDNA	0	TTGGGAGCAAGGCTTGA
302736	rrna_OTU:2294_10	rRNA	OTU:2294		16s rDNA	0	AGAGGGCCAGGGTTCAA
302737	rrna_OTU:2294_10_mm	rRNA	OTU:2294		16s rDNA	0	AGAGGGCCTGGGTTCAA
302738	rrna_OTU:2118_1	rRNA	OTU:2118	AF001759.1 rumen clone RF27	16s rDNA	0	TGATCCTTAAGGGAGTAG
302739	rrna_OTU:2118_1_mm	rRNA	OTU:2118	AF001759.1 rumen clone RF27	16s rDNA	0	TGATCCTTTAGGGAGTAG
302740	rrna_OTU:2192_3	rRNA	OTU:2192		16s rDNA	0	ACAGAGTCTTAGGTAGAG
302741	rrna_OTU:2192_3_mm	rRNA	OTU:2192		16s rDNA	0	ACAGAGTCATAGGTAGAG
302742	rrna_OTU:2249_1	rRNA	OTU:2249	U87102.1 Ornithobacterium rhinotracheale str. LMG 11553	16s rDNA	0	TAAGCACAGAGTCTTAGGT
302743	rrna_OTU:2249_1_mm	rRNA	OTU:2249	U87102.1 Ornithobacterium rhinotracheale str. LMG 11553	16s rDNA	0	TAAGCACAGTGTCTTAGGT
302744	rrna_OTU:2253_4	rRNA	OTU:2253	U87106.1 Ornithobacterium rhinotracheale str. LMG 11551	16s rDNA	0	CTAAAATGGGGATGGGG
302745	rrna_OTU:2253_4_mm	rRNA	OTU:2253	U87106.1 Ornithobacterium rhinotracheale str. LMG 11551	16s rDNA	0	CTAAAATGCGGATGGGG
302746	rrna_OTU:2270_10	rRNA	OTU:2270	AF087053.1 clone BS1	16s rDNA	0	ACCACTCAAAAGGCCACA
302747	rrna_OTU:2270_10_mm	rRNA	OTU:2270	AF087053.1 clone BS1	16s rDNA	0	ACCACTCATAAGGCCACA
302748	rrna_OTU:2204_3	rRNA	OTU:2204	AF018470.1 rumen clone 12-56	16s rDNA	0	CGACCGTGGGCAGAAT
302749	rrna_OTU:2204_3_mm	rRNA	OTU:2204	AF018470.1 rumen clone 12-56	16s rDNA	0	CGACCGTCGGCAGAAT
302750	rrna_OTU:2190_6	rRNA	OTU:2190	AF153866.1 faecal clone adhufec41.25	16s rDNA	0	GCGCCGCCGACCGT
302751	rrna_OTU:2190_6_mm	rRNA	OTU:2190	AF153866.1 faecal clone adhufec41.25	16s rDNA	0	GCGCCGGCGACCGT
302752	rrna_OTU:2198_8	rRNA	OTU:2198	X73963.1 Prevotella nigrescens	16s rDNA	0	GTAAGTACTCCCGCTCAA
302753	rrna_OTU:2198_8_mm	rRNA	OTU:2198	X73963.1 Prevotella nigrescens	16s rDNA	0	GTAAGTACACCCGCTCAA
302754	rrna_OTU:2186_2	rRNA	OTU:2186		16s rDNA	0	TGGGCAGAATGGGTCG
302755	rrna_OTU:2186_2_mm	rRNA	OTU:2186		16s rDNA	0	TGGGCAGTATGGGTCG
302756	rrna_OTU:2227_6	rRNA	OTU:2227		16s rDNA	0	GGCCCATAGATTAGGCC
302757	rrna_OTU:2227_6_mm	rRNA	OTU:2227		16s rDNA	0	GGCCCATACATTAGGCC
302758	rrna_OTU:2166_14	rRNA	OTU:2166		16s rDNA	0	GGGAAACATTACGCGCA
302759	rrna_OTU:2166_14_mm	rRNA	OTU:2166		16s rDNA	0	GGGAAACAATACGCGCA
302760	rrna_OTU:2178_7	rRNA	OTU:2178		16s rDNA	0	AAAGTCCTAATGTCCTAAAA
302761	rrna_OTU:2178_7_mm	rRNA	OTU:2178		16s rDNA	0	AAAGTCCTATTGTCCTAAAA
302762	rrna_OTU:2179_8	rRNA	OTU:2179	AF018444.1 rumen clone JW15	16s rDNA	0	TGTGGAAGCGAGGCCG
302763	rrna_OTU:2179_8_mm	rRNA	OTU:2179	AF018444.1 rumen clone JW15	16s rDNA	0	TGTGGAACCGAGGCCG
302764	rrna_OTU:2239_5	rRNA	OTU:2239	Z35666.1 Blattabacterium species	16s rDNA	0	GATCGAAACGTCAGAGGA
302765	rrna_OTU:2239_5_mm	rRNA	OTU:2239	Z35666.1 Blattabacterium species	16s rDNA	0	GATCGAAAGGTCAGAGGA
302766	rrna_OTU:2265_3	rRNA	OTU:2265	X67850.1 Flavobacterium paraogurii str. GIFU 1396T	16s rDNA	0	CAGGGAGTGGCAGCCT
302767	rrna_OTU:2265_3_mm	rRNA	OTU:2265	X67850.1 Flavobacterium paraogurii str. GIFU 1396T	16s rDNA	0	CAGGGAGAGGCAGCCT
302768	rrna_OTU:2144_4	rRNA	OTU:2144	AF018488.1 rumen clone 12-112	16s rDNA	0	AATTCAAAGTCGGAACGCT
302769	rrna_OTU:2144_4_mm	rRNA	OTU:2144	AF018488.1 rumen clone 12-112	16s rDNA	0	AATTCAAAGACGGAACGCT
302770	rrna_OTU:2087_2	rRNA	OTU:2087	AB003387.1 Prevotella sp. str. sp158	16s rDNA	0	GGCATCCCAGGCCTAA
302771	rrna_OTU:2087_2_mm	rRNA	OTU:2087	AB003387.1 Prevotella sp. str. sp158	16s rDNA	0	GGCATCCGAGGCCTAA
302772	rrna_OTU:2109_6	rRNA	OTU:2109	AF018538.1 rumen clone 30-44	16s rDNA	0	TCTTAGGTAGAGGCCCG
302773	rrna_OTU:2109_6_mm	rRNA	OTU:2109	AF018538.1 rumen clone 30-44	16s rDNA	0	TCTTAGGTTGAGGCCCG
302774	rrna_OTU:2208_18	rRNA	OTU:2208	AF018486.1 rumen clone 12-109	16s rDNA	0	GAACGCTGGCATGAGG
302775	rrna_OTU:2208_18_mm	rRNA	OTU:2208	AF018486.1 rumen clone 12-109	16s rDNA	0	GAACGCTCGCATGAGG
302776	rrna_OTU:2303_4	rRNA	OTU:2303		16s rDNA	0	GAAAGTTGGTGTGTGGCA
302777	rrna_OTU:2303_4_mm	rRNA	OTU:2303		16s rDNA	0	GAAAGTTGCTGTGTGGCA
302778	rrna_OTU:2194_5	rRNA	OTU:2194		16s rDNA	0	ACTTGAGCACAGAATCTCA
302779	rrna_OTU:2194_5_mm	rRNA	OTU:2194		16s rDNA	0	ACTTGAGCAGAGAATCTCA
302780	rrna_OTU:2251_2	rRNA	OTU:2251	U87104.1 Ornithobacterium rhinotracheale str. LMG 11554	16s rDNA	0	GTGGGCCAGAGTTCAGA
302781	rrna_OTU:2251_2_mm	rRNA	OTU:2251	U87104.1 Ornithobacterium rhinotracheale str. LMG 11554	16s rDNA	0	GTGGGCCACAGTTCAGA
302782	rrna_OTU:2258_2	rRNA	OTU:2258		16s rDNA	0	CCTCATAATAGGAGTTAAAG
302783	rrna_OTU:2258_2_mm	rRNA	OTU:2258		16s rDNA	0	CCTCATAATTGGAGTTAAAG
302784	rrna_OTU:2071_6	rRNA	OTU:2071	AB004909.1 Prevotella ruminicola str. PF20-3 Bovine rumen	16s rDNA	0	CAAGGGACCAGTGCTAAA
302785	rrna_OTU:2071_6_mm	rRNA	OTU:2071	AB004909.1 Prevotella ruminicola str. PF20-3 Bovine rumen	16s rDNA	0	CAAGGGACGAGTGCTAAA
302786	rrna_OTU:2283_7	rRNA	OTU:2283		16s rDNA	0	TTGGACGATGCCTGCGA
302787	rrna_OTU:2283_7_mm	rRNA	OTU:2283		16s rDNA	0	TTGGACGAAGCCTGCGA
302788	rrna_OTU:2123_7	rRNA	OTU:2123	AB009174.1 rumen clone RFN15 bacterium	16s rDNA	0	TCAGTTCTTTTTTGACCCAT
302789	rrna_OTU:2123_7_mm	rRNA	OTU:2123	AB009174.1 rumen clone RFN15 bacterium	16s rDNA	0	TCAGTTCTTATTTGACCCAT
302790	rrna_OTU:2169_15	rRNA	OTU:2169		16s rDNA	0	CTCTGCGCTAATGATGGA
302791	rrna_OTU:2169_15_mm	rRNA	OTU:2169		16s rDNA	0	CTCTGCGCAAATGATGGA
302792	rrna_OTU:2279_19	rRNA	OTU:2279		16s rDNA	0	CATACCGGATGCCAATGA
302793	rrna_OTU:2279_19_mm	rRNA	OTU:2279		16s rDNA	0	CATACCGGTTGCCAATGA
302794	rrna_OTU:2096_17	rRNA	OTU:2096	AF018475.1 rumen clone 12-66	16s rDNA	0	GTGGGACCTGATGGCC
302795	rrna_OTU:2096_17_mm	rRNA	OTU:2096	AF018475.1 rumen clone 12-66	16s rDNA	0	GTGGGACGTGATGGCC
302796	rrna_OTU:2132_4	rRNA	OTU:2132	AF018440.1 rumen clone JW7	16s rDNA	0	GGGTTCAGAGGGTCAGA
302797	rrna_OTU:2132_4_mm	rRNA	OTU:2132	AF018440.1 rumen clone JW7	16s rDNA	0	GGGTTCAGTGGGTCAGA
302798	rrna_OTU:2164_6	rRNA	OTU:2164	AF018532.1 rumen clone 30-38	16s rDNA	0	CTAAAATGGGGATGGGG
302799	rrna_OTU:2164_6_mm	rRNA	OTU:2164	AF018532.1 rumen clone 30-38	16s rDNA	0	CTAAAATGCGGATGGGG
302800	rrna_OTU:2122_5	rRNA	OTU:2122	AB009170.1 rumen clone RFN11	16s rDNA	0	TAGAGGGGGCCAGAGTT
302801	rrna_OTU:2122_5_mm	rRNA	OTU:2122	AB009170.1 rumen clone RFN11	16s rDNA	0	TAGAGGGGCCCAGAGTT
302802	rrna_OTU:2170_10	rRNA	OTU:2170	AJ009933.1 Prevotella aff. ruminicola Tc2-24	16s rDNA	0	TGGCCGATGCTTGCGA
302803	rrna_OTU:2170_10_mm	rRNA	OTU:2170	AJ009933.1 Prevotella aff. ruminicola Tc2-24	16s rDNA	0	TGGCCGAAGCTTGCGA
302804	rrna_OTU:2181_12	rRNA	OTU:2181	AJ005635.1 Prevotella enoeca str. ATCC 51261	16s rDNA	0	CTAGACGACCGTTGACA
302805	rrna_OTU:2181_12_mm	rRNA	OTU:2181	AJ005635.1 Prevotella enoeca str. ATCC 51261	16s rDNA	0	CTAGACGAGCGTTGACA
302806	rrna_OTU:2119_8	rRNA	OTU:2119	AF001763.1 rumen clone RF31	16s rDNA	0	TTAGTATGACGACAGCGA
302807	rrna_OTU:2119_8_mm	rRNA	OTU:2119	AF001763.1 rumen clone RF31	16s rDNA	0	TTAGTATGTCGACAGCGA
302808	rrna_OTU:2219_7	rRNA	OTU:2219		16s rDNA	0	CCTACCGTGAGTCCCA
302809	rrna_OTU:2219_7_mm	rRNA	OTU:2219		16s rDNA	0	CCTACCGAGAGTCCCA
302810	rrna_OTU:2073_1	rRNA	OTU:2073	AB009184.1 rumen clone RFN26 bacterium	16s rDNA	0	AGTACACAATGACTCGTCA
302811	rrna_OTU:2073_1_mm	rRNA	OTU:2073	AB009184.1 rumen clone RFN26 bacterium	16s rDNA	0	AGTACACAAAGACTCGTCA
302812	rrna_OTU:2622_13	rRNA	OTU:2622		16s rDNA	0	ACAGACCATTCCAGCAG
302813	rrna_OTU:2622_13_mm	rRNA	OTU:2622		16s rDNA	0	ACAGACCAATCCAGCAG
302814	rrna_OTU:2626_4	rRNA	OTU:2626	L11703.1 Thermonema lapsum	16s rDNA	0	GTTGATACCCCTTAATCG
302815	rrna_OTU:2626_4_mm	rRNA	OTU:2626	L11703.1 Thermonema lapsum	16s rDNA	0	GTTGATACGCCTTAATCG
302816	rrna_OTU:2629_5	rRNA	OTU:2629	Y08957.1 Thermonema rossianum str. SC-1	16s rDNA	0	AGAGTCCCGAGGGCGA
302817	rrna_OTU:2629_5_mm	rRNA	OTU:2629	Y08957.1 Thermonema rossianum str. SC-1	16s rDNA	0	AGAGTCCGGAGGGCGA
302818	rrna_OTU:2651_12	rRNA	OTU:2651	AF027009.1 hot spring clone OPB56	16s rDNA	0	ATGGCCCCATAGATTAGG
302819	rrna_OTU:2651_12_mm	rRNA	OTU:2651	AF027009.1 hot spring clone OPB56	16s rDNA	0	ATGGCCCCTTAGATTAGG
302820	rrna_OTU:2654_14	rRNA	OTU:2654	AF027011.1 green sulfur clone OPS77	16s rDNA	0	TGGAGAACGACCGTTGA
302821	rrna_OTU:2654_14_mm	rRNA	OTU:2654	AF027011.1 green sulfur clone OPS77	16s rDNA	0	TGGAGAACCACCGTTGA
302822	rrna_OTU:2226_20	rRNA	OTU:2226		16s rDNA	0	GTTTTTCGCACCTGCGTA
302823	rrna_OTU:2226_20_mm	rRNA	OTU:2226		16s rDNA	0	GTTTTTCGGACCTGCGTA
302824	rrna_OTU:2212_2	rRNA	OTU:2212		16s rDNA	0	GTAAGGGATGCCGCCAA
302825	rrna_OTU:2212_2_mm	rRNA	OTU:2212		16s rDNA	0	GTAAGGGAAGCCGCCAA
302826	rrna_OTU:2064_2	rRNA	OTU:2064	AF001723.1 rumen clone RC40	16s rDNA	0	GGCTCCAATAGTACCAGA
302827	rrna_OTU:2064_2_mm	rRNA	OTU:2064	AF001723.1 rumen clone RC40	16s rDNA	0	GGCTCCAAAAGTACCAGA
302828	rrna_OTU:2069_14	rRNA	OTU:2069	AF001768.1 rumen clone RF37	16s rDNA	0	AACTCAGGTTAATTTGGCG
302829	rrna_OTU:2069_14_mm	rRNA	OTU:2069	AF001768.1 rumen clone RF37	16s rDNA	0	AACTCAGGTAAATTTGGCG
302830	rrna_OTU:2086_4	rRNA	OTU:2086	AB003386.1 Prevotella sp. str. sp28	16s rDNA	0	GGCCCATAGATTAGGCC
302831	rrna_OTU:2086_4_mm	rRNA	OTU:2086	AB003386.1 Prevotella sp. str. sp28	16s rDNA	0	GGCCCATACATTAGGCC
302832	rrna_OTU:2100_9	rRNA	OTU:2100		16s rDNA	0	TGGCTTAGGTCGAAGTAC
302833	rrna_OTU:2100_9_mm	rRNA	OTU:2100		16s rDNA	0	TGGCTTAGCTCGAAGTAC
302834	rrna_OTU:2106_4	rRNA	OTU:2106		16s rDNA	0	GCGGCGTCGCAAAGC
302835	rrna_OTU:2106_4_mm	rRNA	OTU:2106		16s rDNA	0	GCGGCGTGGCAAAGC
302836	rrna_OTU:2108_2	rRNA	OTU:2108	AF018537.1 rumen clone 30-43	16s rDNA	0	GCCCTAATCGGAGTCAAA
302837	rrna_OTU:2108_2_mm	rRNA	OTU:2108	AF018537.1 rumen clone 30-43	16s rDNA	0	GCCCTAATGGGAGTCAAA
302838	rrna_OTU:2111_14	rRNA	OTU:2111		16s rDNA	0	TAGCAATTGTCGATCCTGA
302839	rrna_OTU:2111_14_mm	rRNA	OTU:2111		16s rDNA	0	TAGCAATTGACGATCCTGA
302840	rrna_OTU:2115_5	rRNA	OTU:2115	AF001714.1 rumen clone RC24	16s rDNA	0	GACCGAGAGTGGTGGG
302841	rrna_OTU:2115_5_mm	rRNA	OTU:2115	AF001714.1 rumen clone RC24	16s rDNA	0	GACCGAGTGTGGTGGG
302842	rrna_OTU:2135_1	rRNA	OTU:2135		16s rDNA	0	ACAATGACTCGATAGACG
302843	rrna_OTU:2135_1_mm	rRNA	OTU:2135		16s rDNA	0	ACAATGACACGATAGACG
302844	rrna_OTU:2137_8	rRNA	OTU:2137	AF018458.1 rumen clone 12-12	16s rDNA	0	GCTCAAAGTCGGGAGTT
302845	rrna_OTU:2137_8_mm	rRNA	OTU:2137	AF018458.1 rumen clone 12-12	16s rDNA	0	GCTCAAAGACGGGAGTT
302846	rrna_OTU:2142_5	rRNA	OTU:2142		16s rDNA	0	ATCCGTTTTCGCTCCTGA
302847	rrna_OTU:2142_5_mm	rRNA	OTU:2142		16s rDNA	0	ATCCGTTTACGCTCCTGA
302848	rrna_OTU:2148_8	rRNA	OTU:2148	AF018498.1 rumen clone 12-130	16s rDNA	0	TCGTCCCTGCATAAGTG
302849	rrna_OTU:2148_8_mm	rRNA	OTU:2148	AF018498.1 rumen clone 12-130	16s rDNA	0	TCGTCCCTCCATAAGTG
302850	rrna_OTU:2163_6	rRNA	OTU:2163	AF018529.1 rumen clone 30-35	16s rDNA	0	GCGCCGCCGACCGT
302851	rrna_OTU:2163_6_mm	rRNA	OTU:2163	AF018529.1 rumen clone 30-35	16s rDNA	0	GCGCCGGCGACCGT
302852	rrna_OTU:2167_6	rRNA	OTU:2167	AF018540.1 rumen clone 30-46	16s rDNA	0	TAGGAACGCCTGCATGA
302853	rrna_OTU:2167_6_mm	rRNA	OTU:2167	AF018540.1 rumen clone 30-46	16s rDNA	0	TAGGAACGGCTGCATGA
302854	rrna_OTU:2174_9	rRNA	OTU:2174		16s rDNA	0	AAATCGAAGAAGGGATGC
302855	rrna_OTU:2174_9_mm	rRNA	OTU:2174		16s rDNA	0	AAATCGAACAAGGGATGC
302856	rrna_OTU:2175_5	rRNA	OTU:2175		16s rDNA	0	ATTAGGCCAAGCTCTGG
302857	rrna_OTU:2175_5_mm	rRNA	OTU:2175		16s rDNA	0	ATTAGGCCTAGCTCTGG
302858	rrna_OTU:2176_11	rRNA	OTU:2176	X81876.1 Prevotella dentalis str. DSM 3688	16s rDNA	0	TGGCTTAGGTCGAAGTAC
302859	rrna_OTU:2176_11_mm	rRNA	OTU:2176	X81876.1 Prevotella dentalis str. DSM 3688	16s rDNA	0	TGGCTTAGCTCGAAGTAC
302860	rrna_OTU:2180_7	rRNA	OTU:2180		16s rDNA	0	GGCCCATAGATTAGGCC
302861	rrna_OTU:2180_7_mm	rRNA	OTU:2180		16s rDNA	0	GGCCCATACATTAGGCC
302862	rrna_OTU:2189_10	rRNA	OTU:2189	AF153867.1 faecal clone adhufec61.25	16s rDNA	0	GAGCATCGGACGCGG
302863	rrna_OTU:2189_10_mm	rRNA	OTU:2189	AF153867.1 faecal clone adhufec61.25	16s rDNA	0	GAGCATCCGACGCGG
302864	rrna_OTU:2200_5	rRNA	OTU:2200	AJ011683.1 Prevotella albensis str. M384	16s rDNA	0	GAGGTCTCTGCGAAAGC
302865	rrna_OTU:2200_5_mm	rRNA	OTU:2200	AJ011683.1 Prevotella albensis str. M384	16s rDNA	0	GAGGTCTCAGCGAAAGC
302866	rrna_OTU:2203_1	rRNA	OTU:2203	AF018466.1 rumen clone 12-44	16s rDNA	0	GGTGCACAATGACTCGAA
302867	rrna_OTU:2203_1_mm	rRNA	OTU:2203	AF018466.1 rumen clone 12-44	16s rDNA	0	GGTGCACATTGACTCGAA
302868	rrna_OTU:2205_7	rRNA	OTU:2205	AF018478.1 rumen clone 12-71	16s rDNA	0	TCGCCTACCTAAAGGGC
302869	rrna_OTU:2205_7_mm	rRNA	OTU:2205	AF018478.1 rumen clone 12-71	16s rDNA	0	TCGCCTACGTAAAGGGC
302870	rrna_OTU:2207_8	rRNA	OTU:2207	AF018484.1 rumen clone 12-106	16s rDNA	0	TGCGAAATCCGGGTTATT
302871	rrna_OTU:2207_8_mm	rRNA	OTU:2207	AF018484.1 rumen clone 12-106	16s rDNA	0	TGCGAAATGCGGGTTATT
302872	rrna_OTU:2210_14	rRNA	OTU:2210		16s rDNA	0	TGGCTTAGGTCGAAGTAC
302873	rrna_OTU:2210_14_mm	rRNA	OTU:2210		16s rDNA	0	TGGCTTAGCTCGAAGTAC
302874	rrna_OTU:2211_7	rRNA	OTU:2211	AF018505.1 rumen clone 30-8	16s rDNA	0	CCGACCGTGGCCAGAA
302875	rrna_OTU:2211_7_mm	rRNA	OTU:2211	AF018505.1 rumen clone 30-8	16s rDNA	0	CCGACCGAGGCCAGAA
302876	rrna_OTU:2213_2	rRNA	OTU:2213	AF018519.1 rumen clone 30-24	16s rDNA	0	TGCGAAATCCGGGTTATT
302877	rrna_OTU:2213_2_mm	rRNA	OTU:2213	AF018519.1 rumen clone 30-24	16s rDNA	0	TGCGAAATGCGGGTTATT
302878	rrna_OTU:2217_8	rRNA	OTU:2217		16s rDNA	0	GTGGAGAGCCACAACG
302879	rrna_OTU:2217_8_mm	rRNA	OTU:2217		16s rDNA	0	GTGGAGACCCACAACG
302880	rrna_OTU:2218_6	rRNA	OTU:2218		16s rDNA	0	GCGCCGCCGACCGT
302881	rrna_OTU:2218_6_mm	rRNA	OTU:2218		16s rDNA	0	GCGCCGGCGACCGT
302882	rrna_OTU:2222_4	rRNA	OTU:2222		16s rDNA	0	GAATAAGCACATGGTGGAA
302883	rrna_OTU:2222_4_mm	rRNA	OTU:2222		16s rDNA	0	GAATAAGCAGATGGTGGAA
302884	rrna_OTU:2254_6	rRNA	OTU:2254		16s rDNA	0	ATTAGGCCAAGCTCTGG
302885	rrna_OTU:2254_6_mm	rRNA	OTU:2254		16s rDNA	0	ATTAGGCCTAGCTCTGG
302886	rrna_OTU:2256_2	rRNA	OTU:2256		16s rDNA	0	GGGCTCTCATAGGGACA
302887	rrna_OTU:2256_2_mm	rRNA	OTU:2256		16s rDNA	0	GGGCTCTCTTAGGGACA
302888	rrna_OTU:2260_9	rRNA	OTU:2260		16s rDNA	0	ACTGGCGCCGGTACG
302889	rrna_OTU:2260_9_mm	rRNA	OTU:2260		16s rDNA	0	ACTGGCGGCGGTACG
302890	rrna_OTU:2262_3	rRNA	OTU:2262		16s rDNA	0	TGCGAAATCCGGGTTATT
302891	rrna_OTU:2262_3_mm	rRNA	OTU:2262		16s rDNA	0	TGCGAAATGCGGGTTATT
302892	rrna_OTU:2267_1	rRNA	OTU:2267		16s rDNA	0	GGTGCACAATGACTCGAA
302893	rrna_OTU:2267_1_mm	rRNA	OTU:2267		16s rDNA	0	GGTGCACATTGACTCGAA
302894	rrna_OTU:2301_6	rRNA	OTU:2301	AF087066.1 clone MK08	16s rDNA	0	ATTAGGCCAAGCTCTGG
302895	rrna_OTU:2301_6_mm	rRNA	OTU:2301	AF087066.1 clone MK08	16s rDNA	0	ATTAGGCCTAGCTCTGG
302896	rrna_OTU:2307_10	rRNA	OTU:2307		16s rDNA	0	GGGAGTTCAGAAGGCC
302897	rrna_OTU:2307_10_mm	rRNA	OTU:2307		16s rDNA	0	GGGAGTTGAGAAGGCC
302898	rrna_OTU:2136_1	rRNA	OTU:2136	AF018452.1 rumen clone 12-1	16s rDNA	0	ACAATGACTCGATAGACG
302899	rrna_OTU:2136_1_mm	rRNA	OTU:2136	AF018452.1 rumen clone 12-1	16s rDNA	0	ACAATGACACGATAGACG
302900	rrna_OTU:2295_1	rRNA	OTU:2295	U85888.1 Flavobacterium sp. str. A265	16s rDNA	0	TTATAAGCAGGACTGGTGA
302901	rrna_OTU:2295_1_mm	rRNA	OTU:2295	U85888.1 Flavobacterium sp. str. A265	16s rDNA	0	TTATAAGCACGACTGGTGA
302902	rrna_OTU:2065_2	rRNA	OTU:2065	AF001729.1 rumen clone RCP19	16s rDNA	0	GGCCAGGTCTCCCATC
302903	rrna_OTU:2065_2_mm	rRNA	OTU:2065	AF001729.1 rumen clone RCP19	16s rDNA	0	GGCCAGGACTCCCATC
302904	rrna_OTU:2081_3	rRNA	OTU:2081	AB009237.1 rumen clone RFN90 bacterium	16s rDNA	0	GGCCCATAGATTAGGCC
302905	rrna_OTU:2081_3_mm	rRNA	OTU:2081	AB009237.1 rumen clone RFN90 bacterium	16s rDNA	0	GGCCCATACATTAGGCC
302906	rrna_OTU:2091_12	rRNA	OTU:2091	AF018438.1 rumen clone JW1	16s rDNA	0	AACTCAGGTTAATTTGGCG
302907	rrna_OTU:2091_12_mm	rRNA	OTU:2091	AF018438.1 rumen clone JW1	16s rDNA	0	AACTCAGGTAAATTTGGCG
302908	rrna_OTU:2112_4	rRNA	OTU:2112	AF001703.1 rumen clone RC11	16s rDNA	0	CCGACCGTGGCCAGAA
302909	rrna_OTU:2112_4_mm	rRNA	OTU:2112	AF001703.1 rumen clone RC11	16s rDNA	0	CCGACCGAGGCCAGAA
302910	rrna_OTU:2120_17	rRNA	OTU:2120	AF001773.1 rumen clone RFP6	16s rDNA	0	CTGGGTAACAGAATCGGT
302911	rrna_OTU:2120_17_mm	rRNA	OTU:2120	AF001773.1 rumen clone RFP6	16s rDNA	0	CTGGGTAAGAGAATCGGT
302912	rrna_OTU:2197_2	rRNA	OTU:2197	X73965.1 Prevotella intermedia	16s rDNA	0	GGTCGGACCCTGAGGA
302913	rrna_OTU:2197_2_mm	rRNA	OTU:2197	X73965.1 Prevotella intermedia	16s rDNA	0	GGTCGGAGCCTGAGGA
302914	rrna_OTU:2290_4	rRNA	OTU:2290		16s rDNA	0	AACTCAGGTTAATTTGGCG
302915	rrna_OTU:2290_4_mm	rRNA	OTU:2290		16s rDNA	0	AACTCAGGTAAATTTGGCG
302916	rrna_OTU:2297_5	rRNA	OTU:2297	AF142841.1 clone BURTON-22	16s rDNA	0	GAAATTCAAAGTAGGAACG
302917	rrna_OTU:2297_5_mm	rRNA	OTU:2297	AF142841.1 clone BURTON-22	16s rDNA	0	GAAATTCAATGTAGGAACG
302918	rrna_OTU:2066_19	rRNA	OTU:2066	AF001731.1 rumen clone RC29	16s rDNA	0	TCGCTGATGATGGCTAAA
302919	rrna_OTU:2066_19_mm	rRNA	OTU:2066	AF001731.1 rumen clone RC29	16s rDNA	0	TCGCTGATCATGGCTAAA
302920	rrna_OTU:2082_5	rRNA	OTU:2082	AB009240.1 rumen clone RFN93 bacterium	16s rDNA	0	AACGAGAGTGTTGGGCA
302921	rrna_OTU:2082_5_mm	rRNA	OTU:2082	AB009240.1 rumen clone RFN93 bacterium	16s rDNA	0	AACGAGAGAGTTGGGCA
302922	rrna_OTU:2110_4	rRNA	OTU:2110	AF018539.1 rumen clone 30-45	16s rDNA	0	ATGGCAGCAGGTGAGG
302923	rrna_OTU:2110_4_mm	rRNA	OTU:2110	AF018539.1 rumen clone 30-45	16s rDNA	0	ATGGCAGGAGGTGAGG
302924	rrna_OTU:2124_11	rRNA	OTU:2124	AB009178.1 rumen clone RFN19	16s rDNA	0	AGTTTCGGTAGGATTGTG
302925	rrna_OTU:2124_11_mm	rRNA	OTU:2124	AB009178.1 rumen clone RFN19	16s rDNA	0	AGTTTCGGAAGGATTGTG
302926	rrna_OTU:2145_4	rRNA	OTU:2145		16s rDNA	0	CCGGACCTTGGAACAG
302927	rrna_OTU:2145_4_mm	rRNA	OTU:2145		16s rDNA	0	CCGGACCATGGAACAG
302928	rrna_OTU:2151_2	rRNA	OTU:2151	AF018507.1 rumen clone 30-10	16s rDNA	0	GGCCCATAGATTAGGCC
302929	rrna_OTU:2151_2_mm	rRNA	OTU:2151	AF018507.1 rumen clone 30-10	16s rDNA	0	GGCCCATACATTAGGCC
302930	rrna_OTU:2162_12	rRNA	OTU:2162	AF018528.1 rumen clone 30-34	16s rDNA	0	TCGTCCCTGCATAAGTG
302931	rrna_OTU:2162_12_mm	rRNA	OTU:2162	AF018528.1 rumen clone 30-34	16s rDNA	0	TCGTCCCTCCATAAGTG
302932	rrna_OTU:2173_6	rRNA	OTU:2173	L16478.1 Prevotella buccae	16s rDNA	0	AGTGGCAGTCCAAGCAA
302933	rrna_OTU:2173_6_mm	rRNA	OTU:2173	L16478.1 Prevotella buccae	16s rDNA	0	AGTGGCAGACCAAGCAA
302934	rrna_OTU:2241_3	rRNA	OTU:2241	AJ009687.1 Flavobacterium sp	16s rDNA	0	ATGGCAGCAGGTGAGG
302935	rrna_OTU:2241_3_mm	rRNA	OTU:2241	AJ009687.1 Flavobacterium sp	16s rDNA	0	ATGGCAGGAGGTGAGG
302936	rrna_OTU:2272_2	rRNA	OTU:2272		16s rDNA	0	ATGGCAGCAGGTGAGG
302937	rrna_OTU:2272_2_mm	rRNA	OTU:2272		16s rDNA	0	ATGGCAGGAGGTGAGG
302938	rrna_OTU:2285_5	rRNA	OTU:2285	AJ223455.1 SS2	16s rDNA	0	TCGTCCCTGCATAAGTG
302939	rrna_OTU:2285_5_mm	rRNA	OTU:2285	AJ223455.1 SS2	16s rDNA	0	TCGTCCCTCCATAAGTG
302940	rrna_OTU:2116_14	rRNA	OTU:2116	AF001750.1 rumen clone RF18	16s rDNA	0	AATTCAAAGTCGGAACGCT
302941	rrna_OTU:2116_14_mm	rRNA	OTU:2116	AF001750.1 rumen clone RF18	16s rDNA	0	AATTCAAAGACGGAACGCT
302942	rrna_OTU:2128_13	rRNA	OTU:2128	AB009236.1 rumen clone RFN9 bacterium	16s rDNA	0	GTGGGACCTGATGGCC
302943	rrna_OTU:2128_13_mm	rRNA	OTU:2128	AB009236.1 rumen clone RFN9 bacterium	16s rDNA	0	GTGGGACGTGATGGCC
302944	rrna_OTU:2165_1	rRNA	OTU:2165	AF018533.1 rumen clone 30-39	16s rDNA	0	CGGCAGTCGGCTCCC
302945	rrna_OTU:2165_1_mm	rRNA	OTU:2165	AF018533.1 rumen clone 30-39	16s rDNA	0	CGGCAGTGGGCTCCC
302946	rrna_OTU:2284_4	rRNA	OTU:2284		16s rDNA	0	GTGAGCCCTAAGGGAG
302947	rrna_OTU:2284_4_mm	rRNA	OTU:2284		16s rDNA	0	GTGAGCCGTAAGGGAG
302948	rrna_OTU:2247_3	rRNA	OTU:2247	U87100.1 Ornithobacterium rhinotracheale str. D95-36425	16s rDNA	0	ATAGAGAACGGGCTGGA
302949	rrna_OTU:2247_3_mm	rRNA	OTU:2247	U87100.1 Ornithobacterium rhinotracheale str. D95-36425	16s rDNA	0	ATAGAGAAGGGGCTGGA
302950	rrna_OTU:2261_17	rRNA	OTU:2261	U60101.1 Riemerella anatipestifer str. ATCC 11845T	16s rDNA	0	CGGGCGTGGAAGGAG
302951	rrna_OTU:2261_17_mm	rRNA	OTU:2261	U60101.1 Riemerella anatipestifer str. ATCC 11845T	16s rDNA	0	CGGGCGTCGAAGGAG
302952	rrna_OTU:2266_11	rRNA	OTU:2266		16s rDNA	0	GTGAGGAAGGAGACCAAA
302953	rrna_OTU:2266_11_mm	rRNA	OTU:2266		16s rDNA	0	GTGAGGAACGAGACCAAA
302954	rrna_OTU:2147_2	rRNA	OTU:2147	AF018494.1 rumen clone 12-125	16s rDNA	0	GCCACAATGGCGCCG
302955	rrna_OTU:2147_2_mm	rRNA	OTU:2147	AF018494.1 rumen clone 12-125	16s rDNA	0	GCCACAAAGGCGCCG
302956	rrna_OTU:2191_3	rRNA	OTU:2191	AF018455.1 rumen clone 12-7	16s rDNA	0	GGTAATGGGGTGGTTGAT
302957	rrna_OTU:2191_3_mm	rRNA	OTU:2191	AF018455.1 rumen clone 12-7	16s rDNA	0	GGTAATGGCGTGGTTGAT
302958	rrna_OTU:2202_7	rRNA	OTU:2202	AF018456.1 rumen clone 12-8	16s rDNA	0	TTACCGAAGGGAAGCCG
302959	rrna_OTU:2202_7_mm	rRNA	OTU:2202	AF018456.1 rumen clone 12-8	16s rDNA	0	TTACCGAACGGAAGCCG
302960	rrna_OTU:2233_3	rRNA	OTU:2233	X75625.1 Blattabacterium species	16s rDNA	0	TAGTCTGCGTCGGGGTA
302961	rrna_OTU:2233_3_mm	rRNA	OTU:2233	X75625.1 Blattabacterium species	16s rDNA	0	TAGTCTGCCTCGGGGTA
302962	rrna_OTU:2281_6	rRNA	OTU:2281		16s rDNA	0	GTGAACCCGGCAGCC
302963	rrna_OTU:2281_6_mm	rRNA	OTU:2281		16s rDNA	0	GTGAACCGGGCAGCC
302964	rrna_OTU:2271_12	rRNA	OTU:2271		16s rDNA	0	AAATTGGCGAGGGGATCT
302965	rrna_OTU:2271_12_mm	rRNA	OTU:2271		16s rDNA	0	AAATTGGCCAGGGGATCT
302966	rrna_OTU:2104_10	rRNA	OTU:2104		16s rDNA	0	AGGCAACTCGCTTTGTTAA
302967	rrna_OTU:2104_10_mm	rRNA	OTU:2104		16s rDNA	0	AGGCAACTCCCTTTGTTAA
302968	rrna_OTU:2236_7	rRNA	OTU:2236	X96730.1 Blattabacterium sp	16s rDNA	0	GTGGTCAGAACGGGTG
302969	rrna_OTU:2236_7_mm	rRNA	OTU:2236	X96730.1 Blattabacterium sp	16s rDNA	0	GTGGTCACAACGGGTG
302970	rrna_OTU:2196_2	rRNA	OTU:2196		16s rDNA	0	CTAGAAACCGAACCACC
302971	rrna_OTU:2196_2_mm	rRNA	OTU:2196		16s rDNA	0	CTAGAAACGGAACCACC
302972	rrna_OTU:2154_1	rRNA	OTU:2154	AF018518.1 rumen clone 30-23	16s rDNA	0	GCGACCATAATGGCGC
302973	rrna_OTU:2154_1_mm	rRNA	OTU:2154	AF018518.1 rumen clone 30-23	16s rDNA	0	GCGACCAAAATGGCGC
302974	rrna_OTU:2141_10	rRNA	OTU:2141		16s rDNA	0	AGAGCTCTAACCGTCACA
302975	rrna_OTU:2141_10_mm	rRNA	OTU:2141		16s rDNA	0	AGAGCTCTTACCGTCACA
302976	rrna_OTU:2149_4	rRNA	OTU:2149	AF018501.1 rumen clone 30-3	16s rDNA	0	AACCCGACGGCCACAAT
302977	rrna_OTU:2149_4_mm	rRNA	OTU:2149	AF018501.1 rumen clone 30-3	16s rDNA	0	AACCCGACCGCCACAAT
302978	rrna_OTU:2183_11	rRNA	OTU:2183		16s rDNA	0	AATTGCCTAAAGTGGGGAT
302979	rrna_OTU:2183_11_mm	rRNA	OTU:2183		16s rDNA	0	AATTGCCTATAGTGGGGAT
302980	rrna_OTU:2187_6	rRNA	OTU:2187		16s rDNA	0	AGTGTTGGGCATGGCTA
302981	rrna_OTU:2187_6_mm	rRNA	OTU:2187		16s rDNA	0	AGTGTTGGCCATGGCTA
302982	rrna_OTU:2214_1	rRNA	OTU:2214	AF018534.1 rumen clone 30-40	16s rDNA	0	AATTAGCTTGAGACTATCGT
302983	rrna_OTU:2214_1_mm	rRNA	OTU:2214	AF018534.1 rumen clone 30-40	16s rDNA	0	AATTAGCTTCAGACTATCGT
302984	rrna_OTU:2257_2	rRNA	OTU:2257		16s rDNA	0	CGTGTAACATTTCAAAAGC
302985	rrna_OTU:2257_2_mm	rRNA	OTU:2257		16s rDNA	0	CGTGTAACAATTCAAAAGC
302986	rrna_OTU:2077_2	rRNA	OTU:2077	AB009206.1 rumen clone RFN5 bacterium	16s rDNA	0	GACCTAAGTACAGAGTCT
302987	rrna_OTU:2077_2_mm	rRNA	OTU:2077	AB009206.1 rumen clone RFN5 bacterium	16s rDNA	0	GACCTAAGAACAGAGTCT
302988	rrna_OTU:2278_9	rRNA	OTU:2278		16s rDNA	0	GCGCGATATCACTTTGC
302989	rrna_OTU:2278_9_mm	rRNA	OTU:2278		16s rDNA	0	GCGCGATAACACTTTGC
302990	rrna_OTU:2105_7	rRNA	OTU:2105	AF018516.1 rumen clone 30-19	16s rDNA	0	TAAATTGTTTGGCCGATGC
302991	rrna_OTU:2105_7_mm	rRNA	OTU:2105	AF018516.1 rumen clone 30-19	16s rDNA	0	TAAATTGTTAGGCCGATGC
302992	rrna_OTU:2131_8	rRNA	OTU:2131	AF018439.1 rumen clone JW2	16s rDNA	0	GCTAGAGTTCGAATTGTC
302993	rrna_OTU:2131_8_mm	rRNA	OTU:2131	AF018439.1 rumen clone JW2	16s rDNA	0	GCTAGAGTACGAATTGTC
302994	rrna_OTU:2171_8	rRNA	OTU:2171		16s rDNA	0	GGGTCGGGAATGAGAGA
302995	rrna_OTU:2171_8_mm	rRNA	OTU:2171		16s rDNA	0	GGGTCGGGTATGAGAGA
302996	rrna_OTU:2248_7	rRNA	OTU:2248	U87101.1 Ornithobacterium rhinotracheale str. LMG 9086T	16s rDNA	0	AAAAATTTGTTTCTTTGTCGA
302997	rrna_OTU:2248_7_mm	rRNA	OTU:2248	U87101.1 Ornithobacterium rhinotracheale str. LMG 9086T	16s rDNA	0	AAAAATTTGTATCTTTGTCGA
302998	rrna_OTU:2078_1	rRNA	OTU:2078	AB009215.1 rumen clone RFN68 bacterium	16s rDNA	0	GGTGTGGAGAGGGCC
302999	rrna_OTU:2078_1_mm	rRNA	OTU:2078	AB009215.1 rumen clone RFN68 bacterium	16s rDNA	0	GGTGTGGTGAGGGCC
303000	rrna_OTU:2102_7	rRNA	OTU:2102	AF018508.1 rumen clone 30-11	16s rDNA	0	CAAGATCATACCGCGGAA
303001	rrna_OTU:2102_7_mm	rRNA	OTU:2102	AF018508.1 rumen clone 30-11	16s rDNA	0	CAAGATCAAACCGCGGAA
303002	rrna_OTU:2084_4	rRNA	OTU:2084	AB003384.1 Prevotella sp. str. sp24	16s rDNA	0	GTAAGTCGTAGGTATCCAA
303003	rrna_OTU:2084_4_mm	rRNA	OTU:2084	AB003384.1 Prevotella sp. str. sp24	16s rDNA	0	GTAAGTCGTTGGTATCCAA
303004	rrna_OTU:2089_5	rRNA	OTU:2089	AB003401.1 Prevotella ruminicola str. T31	16s rDNA	0	GATTCGCTCGACTGGAAA
303005	rrna_OTU:2089_5_mm	rRNA	OTU:2089	AB003401.1 Prevotella ruminicola str. T31	16s rDNA	0	GATTCGCTGGACTGGAAA
303006	rrna_OTU:2093_1	rRNA	OTU:2093	AF018450.1 rumen clone JW31	16s rDNA	0	CCGGCTTGGGAGAGC
303007	rrna_OTU:2093_1_mm	rRNA	OTU:2093	AF018450.1 rumen clone JW31	16s rDNA	0	CCGGCTTCGGAGAGC
303008	rrna_OTU:2094_7	rRNA	OTU:2094	AF018459.1 rumen clone 12-15	16s rDNA	0	AATTCAAAGTCGGAACGCT
303009	rrna_OTU:2094_7_mm	rRNA	OTU:2094	AF018459.1 rumen clone 12-15	16s rDNA	0	AATTCAAAGACGGAACGCT
303010	rrna_OTU:2121_10	rRNA	OTU:2121	AF001777.1 rumen clone RFN1	16s rDNA	0	AATTCAAAGTCGGAACGCT
303011	rrna_OTU:2121_10_mm	rRNA	OTU:2121	AF001777.1 rumen clone RFN1	16s rDNA	0	AATTCAAAGACGGAACGCT
303012	rrna_OTU:2161_3	rRNA	OTU:2161	AF018527.1 rumen clone 30-33	16s rDNA	0	CCGACCGTGGCCAGAA
303013	rrna_OTU:2161_3_mm	rRNA	OTU:2161	AF018527.1 rumen clone 30-33	16s rDNA	0	CCGACCGAGGCCAGAA
303014	rrna_OTU:2188_6	rRNA	OTU:2188	L16473.1 Prevotella veroralis	16s rDNA	0	GTCATGTGGATTGCGCG
303015	rrna_OTU:2188_6_mm	rRNA	OTU:2188	L16473.1 Prevotella veroralis	16s rDNA	0	GTCATGTGCATTGCGCG
303016	rrna_OTU:2225_11	rRNA	OTU:2225	AF018485.1 rumen clone 12-107	16s rDNA	0	TGTCTAAGTGGCGCGATA
303017	rrna_OTU:2225_11_mm	rRNA	OTU:2225	AF018485.1 rumen clone 12-107	16s rDNA	0	TGTCTAAGAGGCGCGATA
303018	rrna_OTU:2228_14	rRNA	OTU:2228		16s rDNA	0	ATAGGCCACTCAACAGG
303019	rrna_OTU:2228_14_mm	rRNA	OTU:2228		16s rDNA	0	ATAGGCCAGTCAACAGG
303020	rrna_OTU:2234_6	rRNA	OTU:2234	X75624.1 Blattabacterium species	16s rDNA	0	GGAGTGTCAATTCGGCA
303021	rrna_OTU:2234_6_mm	rRNA	OTU:2234	X75624.1 Blattabacterium species	16s rDNA	0	GGAGTGTCTATTCGGCA
303022	rrna_OTU:2243_6	rRNA	OTU:2243	X75622.1 Blattabacterium species	16s rDNA	0	CCGACCGTGGCCAGAA
303023	rrna_OTU:2243_6_mm	rRNA	OTU:2243	X75622.1 Blattabacterium species	16s rDNA	0	CCGACCGAGGCCAGAA
303024	rrna_OTU:2244_8	rRNA	OTU:2244		16s rDNA	0	GGCCCATAGATTAGGCC
303025	rrna_OTU:2244_8_mm	rRNA	OTU:2244		16s rDNA	0	GGCCCATACATTAGGCC
303026	rrna_OTU:2245_6	rRNA	OTU:2245		16s rDNA	0	GGCCCATAGATTAGGCC
303027	rrna_OTU:2245_6_mm	rRNA	OTU:2245		16s rDNA	0	GGCCCATACATTAGGCC
303028	rrna_OTU:2250_5	rRNA	OTU:2250	U87103.1 Ornithobacterium rhinotracheale str. LMG 15870	16s rDNA	0	ACCGGGGAAAGAAGCCT
303029	rrna_OTU:2250_5_mm	rRNA	OTU:2250	U87103.1 Ornithobacterium rhinotracheale str. LMG 15870	16s rDNA	0	ACCGGGGATAGAAGCCT
303030	rrna_OTU:2274_4	rRNA	OTU:2274	X67848.1 Chryseobacterium indologenes str. ATCC 2989T	16s rDNA	0	CCAAACGAGGGGGTCG
303031	rrna_OTU:2274_4_mm	rRNA	OTU:2274	X67848.1 Chryseobacterium indologenes str. ATCC 2989T	16s rDNA	0	CCAAACGTGGGGGTCG
303032	rrna_OTU:2286_3	rRNA	OTU:2286	AJ223454.1 Myroides sp. SS1	16s rDNA	0	ATGTCCTAAAGTGAGGATG
303033	rrna_OTU:2286_3_mm	rRNA	OTU:2286	AJ223454.1 Myroides sp. SS1	16s rDNA	0	ATGTCCTAATGTGAGGATG
303034	rrna_OTU:2103_12	rRNA	OTU:2103	AF018512.1 rumen clone 30-15	16s rDNA	0	AAGTCGGACCGGAAGTA
303035	rrna_OTU:2103_12_mm	rRNA	OTU:2103	AF018512.1 rumen clone 30-15	16s rDNA	0	AAGTCGGAGCGGAAGTA
303036	rrna_OTU:2146_15	rRNA	OTU:2146	AF018491.1 rumen clone 12-118	16s rDNA	0	GCCAAACAGGGGGTCG
303037	rrna_OTU:2146_15_mm	rRNA	OTU:2146	AF018491.1 rumen clone 12-118	16s rDNA	0	GCCAAACTGGGGGTCG
303038	rrna_OTU:2168_7	rRNA	OTU:2168		16s rDNA	0	ACTCCAAGGGCCGCAA
303039	rrna_OTU:2168_7_mm	rRNA	OTU:2168		16s rDNA	0	ACTCCAACGGCCGCAA
303040	rrna_OTU:2172_9	rRNA	OTU:2172	AF001708.1 rumen clone RC17	16s rDNA	0	CGCCAGGCTCGTCACA
303041	rrna_OTU:2172_9_mm	rRNA	OTU:2172	AF001708.1 rumen clone RC17	16s rDNA	0	CGCCAGGGTCGTCACA
303042	rrna_OTU:2232_11	rRNA	OTU:2232		16s rDNA	0	AGACCATTCTACGAAGCA
303043	rrna_OTU:2232_11_mm	rRNA	OTU:2232		16s rDNA	0	AGACCATTGTACGAAGCA
303044	rrna_OTU:2107_7	rRNA	OTU:2107	AF018531.1 rumen clone 30-37	16s rDNA	0	GGCCCATAGATTAGGCC
303045	rrna_OTU:2107_7_mm	rRNA	OTU:2107	AF018531.1 rumen clone 30-37	16s rDNA	0	GGCCCATACATTAGGCC
303046	rrna_OTU:2068_7	rRNA	OTU:2068	AF001757.1 rumen clone RF25	16s rDNA	0	TGCTGCTGTCGGTTCTA
303047	rrna_OTU:2068_7_mm	rRNA	OTU:2068	AF001757.1 rumen clone RF25	16s rDNA	0	TGCTGCTGACGGTTCTA
303048	rrna_OTU:2074_1	rRNA	OTU:2074	AB009187.1 rumen clone RFN29 bacterium	16s rDNA	0	GAGTCTGCGGCCTCGA
303049	rrna_OTU:2074_1_mm	rRNA	OTU:2074	AB009187.1 rumen clone RFN29 bacterium	16s rDNA	0	GAGTCTGGGGCCTCGA
303050	rrna_OTU:2079_1	rRNA	OTU:2079	AB009225.1 rumen clone RFN78 bacterium	16s rDNA	0	AATGTGGGTGATGTTGGA
303051	rrna_OTU:2079_1_mm	rRNA	OTU:2079	AB009225.1 rumen clone RFN78 bacterium	16s rDNA	0	AATGTGGGAGATGTTGGA
303052	rrna_OTU:2085_4	rRNA	OTU:2085	AB003385.1 Prevotella sp. str. sp34	16s rDNA	0	GTAACATCTCAAAAGCGC
303053	rrna_OTU:2085_4_mm	rRNA	OTU:2085	AB003385.1 Prevotella sp. str. sp34	16s rDNA	0	GTAACATCACAAAAGCGC
303054	rrna_OTU:2129_7	rRNA	OTU:2129	AB009238.1 rumen clone RFN91 bacterium	16s rDNA	0	GGTGGGCAACACCACG
303055	rrna_OTU:2129_7_mm	rRNA	OTU:2129	AB009238.1 rumen clone RFN91 bacterium	16s rDNA	0	GGTGGGCTACACCACG
303056	rrna_OTU:2130_7	rRNA	OTU:2130	AB009239.1 rumen clone RFN92 bacterium	16s rDNA	0	GGGATCGAAAGCAGGGA
303057	rrna_OTU:2130_7_mm	rRNA	OTU:2130	AB009239.1 rumen clone RFN92 bacterium	16s rDNA	0	GGGATCGATAGCAGGGA
303058	rrna_OTU:2140_17	rRNA	OTU:2140	AF018469.1 rumen clone 12-51	16s rDNA	0	TTTCGGGTCTAAGCTTACA
303059	rrna_OTU:2140_17_mm	rRNA	OTU:2140	AF018469.1 rumen clone 12-51	16s rDNA	0	TTTCGGGTCAAAGCTTACA
303060	rrna_OTU:2153_3	rRNA	OTU:2153	AF018515.1 rumen clone 30-18	16s rDNA	0	CCGACCGTGGCCAGAA
303061	rrna_OTU:2153_3_mm	rRNA	OTU:2153	AF018515.1 rumen clone 30-18	16s rDNA	0	CCGACCGAGGCCAGAA
303062	rrna_OTU:2155_3	rRNA	OTU:2155		16s rDNA	0	GGACGACGCGGGGCA
303063	rrna_OTU:2155_3_mm	rRNA	OTU:2155		16s rDNA	0	GGACGACCCGGGGCA
303064	rrna_OTU:2156_12	rRNA	OTU:2156		16s rDNA	0	GGGTCGAAAGCAGGGA
303065	rrna_OTU:2156_12_mm	rRNA	OTU:2156		16s rDNA	0	GGGTCGATAGCAGGGA
303066	rrna_OTU:2157_13	rRNA	OTU:2157	AF018523.1 rumen clone 30-29	16s rDNA	0	TGGAGAGGGCCAGAGC
303067	rrna_OTU:2157_13_mm	rRNA	OTU:2157	AF018523.1 rumen clone 30-29	16s rDNA	0	TGGAGAGCGCCAGAGC
303068	rrna_OTU:2072_14	rRNA	OTU:2072	AB009180.1 rumen clone RFN21 bacterium	16s rDNA	0	ATGCCGATCCTGATGGG
303069	rrna_OTU:2072_14_mm	rRNA	OTU:2072	AB009180.1 rumen clone RFN21 bacterium	16s rDNA	0	ATGCCGATGCTGATGGG
303070	rrna_OTU:2095_16	rRNA	OTU:2095	AF018468.1 rumen clone 12-50	16s rDNA	0	AAATTCAAAGTCGGAACGC
303071	rrna_OTU:2095_16_mm	rRNA	OTU:2095	AF018468.1 rumen clone 12-50	16s rDNA	0	AAATTCAAACTCGGAACGC
303072	rrna_OTU:2101_2	rRNA	OTU:2101		16s rDNA	0	GACCTAAGTACAGAGTCT
303073	rrna_OTU:2101_2_mm	rRNA	OTU:2101		16s rDNA	0	GACCTAAGAACAGAGTCT
303074	rrna_OTU:2125_4	rRNA	OTU:2125	AB009196.1 rumen clone RFN40 bacterium	16s rDNA	0	GTTGGGAATGGGCAGCA
303075	rrna_OTU:2125_4_mm	rRNA	OTU:2125	AB009196.1 rumen clone RFN40 bacterium	16s rDNA	0	GTTGGGAAAGGGCAGCA
303076	rrna_OTU:2127_6	rRNA	OTU:2127	AB009224.1 rumen clone RFN76 bacterium	16s rDNA	0	GTTATTAGTGCTAGTGGTG
303077	rrna_OTU:2127_6_mm	rRNA	OTU:2127	AB009224.1 rumen clone RFN76 bacterium	16s rDNA	0	GTTATTAGTCCTAGTGGTG
303078	rrna_OTU:2143_12	rRNA	OTU:2143		16s rDNA	0	TCGTCCCTGCATAAGTG
303079	rrna_OTU:2143_12_mm	rRNA	OTU:2143		16s rDNA	0	TCGTCCCTCCATAAGTG
303080	rrna_OTU:2223_10	rRNA	OTU:2223		16s rDNA	0	CTGATGGGCCCATAGATT
303081	rrna_OTU:2223_10_mm	rRNA	OTU:2223		16s rDNA	0	CTGATGGGGCCATAGATT
303082	rrna_OTU:2252_10	rRNA	OTU:2252	U87105.1 Ornithobacterium rhinotracheale str. LMG 14578	16s rDNA	0	ATGGGGACATCATGGAG
303083	rrna_OTU:2252_10_mm	rRNA	OTU:2252	U87105.1 Ornithobacterium rhinotracheale str. LMG 14578	16s rDNA	0	ATGGGGACTTCATGGAG
303084	rrna_OTU:2269_7	rRNA	OTU:2269		16s rDNA	0	GGGTCGAAAGCAGGGA
303085	rrna_OTU:2269_7_mm	rRNA	OTU:2269		16s rDNA	0	GGGTCGATAGCAGGGA
303086	rrna_OTU:2291_1	rRNA	OTU:2291		16s rDNA	0	GACCTAAGTACAGAGTCT
303087	rrna_OTU:2291_1_mm	rRNA	OTU:2291		16s rDNA	0	GACCTAAGAACAGAGTCT
303088	rrna_OTU:2299_8	rRNA	OTU:2299	AF090991.1 Flavobacterium psychrophilum str. ATCC49418	16s rDNA	0	CTGATGGGCCCATAGATT
303089	rrna_OTU:2299_8_mm	rRNA	OTU:2299	AF090991.1 Flavobacterium psychrophilum str. ATCC49418	16s rDNA	0	CTGATGGGGCCATAGATT
303090	rrna_OTU:2159_5	rRNA	OTU:2159	AF018525.1 rumen clone 30-31	16s rDNA	0	AACGTTTCAAAAGCGCTGA
303091	rrna_OTU:2159_5_mm	rRNA	OTU:2159	AF018525.1 rumen clone 30-31	16s rDNA	0	AACGTTTCATAAGCGCTGA
303092	rrna_OTU:2067_11	rRNA	OTU:2067	AF001751.1 rumen clone RF19	16s rDNA	0	ATCCGGGTTATTATCGCC
303093	rrna_OTU:2067_11_mm	rRNA	OTU:2067	AF001751.1 rumen clone RF19	16s rDNA	0	ATCCGGGTAATTATCGCC
303094	rrna_OTU:2133_11	rRNA	OTU:2133	AF018441.1 rumen clone JW9	16s rDNA	0	GCCACAACTTTGAGTAACA
303095	rrna_OTU:2133_11_mm	rRNA	OTU:2133	AF018441.1 rumen clone JW9	16s rDNA	0	GCCACAACTATGAGTAACA
303096	rrna_OTU:2160_5	rRNA	OTU:2160		16s rDNA	0	TACAGCACAGAGTCTGTA
303097	rrna_OTU:2160_5_mm	rRNA	OTU:2160		16s rDNA	0	TACAGCACTGAGTCTGTA
303098	rrna_OTU:2275_2	rRNA	OTU:2275		16s rDNA	0	AAGATCTGGATACCTCTTAA
303099	rrna_OTU:2275_2_mm	rRNA	OTU:2275		16s rDNA	0	AAGATCTGGTTACCTCTTAA
303100	rrna_OTU:2099_3	rRNA	OTU:2099	AF018499.1 rumen clone 12-132	16s rDNA	0	TTAGGCGTCGTCTTGGTA
303101	rrna_OTU:2099_3_mm	rRNA	OTU:2099	AF018499.1 rumen clone 12-132	16s rDNA	0	TTAGGCGTGGTCTTGGTA
303102	rrna_OTU:2158_13	rRNA	OTU:2158	AF018524.1 rumen clone 30-30	16s rDNA	0	TGCATAAGTGGCACGCTA
303103	rrna_OTU:2158_13_mm	rRNA	OTU:2158	AF018524.1 rumen clone 30-30	16s rDNA	0	TGCATAAGAGGCACGCTA
303104	rrna_OTU:2201_3	rRNA	OTU:2201	AB009211.1 rumen clone RFN64 bacterium	16s rDNA	0	GGGAACGATAGAACACG
303105	rrna_OTU:2201_3_mm	rRNA	OTU:2201	AB009211.1 rumen clone RFN64 bacterium	16s rDNA	0	GGGAACGAAAGAACACG
303106	rrna_OTU:2215_1	rRNA	OTU:2215	AF018543.1 rumen clone 30-49	16s rDNA	0	AGAGTGTTGGGCATGGG
303107	rrna_OTU:2215_1_mm	rRNA	OTU:2215	AF018543.1 rumen clone 30-49	16s rDNA	0	AGAGTGTTCGGCATGGG
303108	rrna_OTU:2246_2	rRNA	OTU:2246		16s rDNA	0	CCCGTAAGGTCGTAGGA
303109	rrna_OTU:2246_2_mm	rRNA	OTU:2246		16s rDNA	0	CCCGTAAGCTCGTAGGA
303110	rrna_OTU:2287_4	rRNA	OTU:2287		16s rDNA	0	TTCGGACTGTCAATTCGA
303111	rrna_OTU:2287_4_mm	rRNA	OTU:2287		16s rDNA	0	TTCGGACTCTCAATTCGA
303112	rrna_OTU:2206_2	rRNA	OTU:2206	AF018483.1 rumen clone 12-104	16s rDNA	0	CCGTCCAACAGGTGCA
303113	rrna_OTU:2206_2_mm	rRNA	OTU:2206	AF018483.1 rumen clone 12-104	16s rDNA	0	CCGTCCATCAGGTGCA
303114	rrna_OTU:2255_6	rRNA	OTU:2255	AF087043.1 activated sludge clone BA2	16s rDNA	0	CCGACCGTGGCCAGAA
303115	rrna_OTU:2255_6_mm	rRNA	OTU:2255	AF087043.1 activated sludge clone BA2	16s rDNA	0	CCGACCGAGGCCAGAA
303116	rrna_OTU:2273_6	rRNA	OTU:2273		16s rDNA	0	GTAACATCTCAAAAGCGC
303117	rrna_OTU:2273_6_mm	rRNA	OTU:2273		16s rDNA	0	GTAACATCACAAAAGCGC
303118	rrna_OTU:2185_9	rRNA	OTU:2185		16s rDNA	0	AGAGGGCCAGGGTTCAA
303119	rrna_OTU:2185_9_mm	rRNA	OTU:2185		16s rDNA	0	AGAGGGCCTGGGTTCAA
303120	rrna_OTU:2177_7	rRNA	OTU:2177	X81877.1 Hallella seregens str. ATCC 51272	16s rDNA	0	CCGACCGTGGCCAGAA
303121	rrna_OTU:2177_7_mm	rRNA	OTU:2177	X81877.1 Hallella seregens str. ATCC 51272	16s rDNA	0	CCGACCGAGGCCAGAA
303122	rrna_OTU:2296_11	rRNA	OTU:2296	AF145849.1 Metal-contaminated soil clone K20-54	16s rDNA	0	GGCCACCAGGGGCCT
303123	rrna_OTU:2296_11_mm	rRNA	OTU:2296	AF145849.1 Metal-contaminated soil clone K20-54	16s rDNA	0	GGCCACCTGGGGCCT
303124	rrna_OTU:2114_24	rRNA	OTU:2114		16s rDNA	0	GCCCACCGCACTGCC
303125	rrna_OTU:2114_24_mm	rRNA	OTU:2114		16s rDNA	0	GCCCACCCCACTGCC
303126	rrna_OTU:2235_6	rRNA	OTU:2235	Z35664.1 Blattabacterium species	16s rDNA	0	ACCGTCATAGAGGCCTTA
303127	rrna_OTU:2235_6_mm	rRNA	OTU:2235	Z35664.1 Blattabacterium species	16s rDNA	0	ACCGTCATTGAGGCCTTA
303128	rrna_OTU:2292_7	rRNA	OTU:2292		16s rDNA	0	TGGCCAGAATGGGTCG
303129	rrna_OTU:2292_7_mm	rRNA	OTU:2292		16s rDNA	0	TGGCCAGTATGGGTCG
303130	rrna_OTU:2656_5	rRNA	OTU:2656		16s rDNA	0	AATTGCGGAAGCGAAGC
303131	rrna_OTU:2656_5_mm	rRNA	OTU:2656		16s rDNA	0	AATTGCGGTAGCGAAGC
303132	rrna_OTU:2562_13	rRNA	OTU:2562	AF087058.1 Candidatus Magnospira bakii clone BM4	16s rDNA	0	CTCCGGCGACCGTTGA
303133	rrna_OTU:2562_13_mm	rRNA	OTU:2562	AF087058.1 Candidatus Magnospira bakii clone BM4	16s rDNA	0	CTCCGGCCACCGTTGA
303134	rrna_OTU:2569_9	rRNA	OTU:2569	AF039296.1 Flexithrix dorotheae str. ATCC23163	16s rDNA	0	CGGCCGTGGATCGGC
303135	rrna_OTU:2569_9_mm	rRNA	OTU:2569	AF039296.1 Flexithrix dorotheae str. ATCC23163	16s rDNA	0	CGGCCGTCGATCGGC
303136	rrna_OTU:2648_2	rRNA	OTU:2648		16s rDNA	0	GGGCCCCAGTAGGGG
303137	rrna_OTU:2648_2_mm	rRNA	OTU:2648		16s rDNA	0	GGGCCCCTGTAGGGG
303138	rrna_OTU:4710_4	rRNA	OTU:4710	D86514.1 Blastochloris sulfoviridis str. DSM729	16s rDNA	0	CCAGGTCACTCGGCGA
303139	rrna_OTU:4710_4_mm	rRNA	OTU:4710	D86514.1 Blastochloris sulfoviridis str. DSM729	16s rDNA	0	CCAGGTCTCTCGGCGA
303140	rrna_OTU:2568_7	rRNA	OTU:2568		16s rDNA	0	GGTGGTAACGTCGGGC
303141	rrna_OTU:2568_7_mm	rRNA	OTU:2568		16s rDNA	0	GGTGGTATCGTCGGGC
303142	rrna_OTU:9869_2	rRNA	OTU:9869	U80196.1 Pantoea ananatis str. ATCC 33244	16s rDNA	0	GGGTCAGGATTTCCGTC
303143	rrna_OTU:9869_2_mm	rRNA	OTU:9869	U80196.1 Pantoea ananatis str. ATCC 33244	16s rDNA	0	GGGTCAGGTTTTCCGTC
303144	rrna_OTU:1032_3	rRNA	OTU:1032		16s rDNA	0	GTGTCTCAATCGGCACC
303145	rrna_OTU:1032_3_mm	rRNA	OTU:1032		16s rDNA	0	GTGTCTCATTCGGCACC
303146	rrna_OTU:1039_9	rRNA	OTU:1039		16s rDNA	0	TCTGAGATCTGGCTGTCA
303147	rrna_OTU:1039_9_mm	rRNA	OTU:1039		16s rDNA	0	TCTGAGATGTGGCTGTCA
303148	rrna_OTU:262_4	rRNA	OTU:262		16s rDNA	0	ACAAGAAAGGCTATAGATG
303149	rrna_OTU:262_4_mm	rRNA	OTU:262		16s rDNA	0	ACAAGAAAGCCTATAGATG
303150	rrna_OTU:503_4	rRNA	OTU:503		16s rDNA	0	TCTGGTCAATAGGCAGCA
303151	rrna_OTU:503_4_mm	rRNA	OTU:503		16s rDNA	0	TCTGGTCATTAGGCAGCA
303152	rrna_OTU:859_2	rRNA	OTU:859		16s rDNA	0	GTGTCTCAATCGGCACC
303153	rrna_OTU:859_2_mm	rRNA	OTU:859		16s rDNA	0	GTGTCTCATTCGGCACC
303154	rrna_OTU:906_8	rRNA	OTU:906	AJ131320.1 surface water freshwater Finnish forest lake Valkea Kotinen clone VAL29	16s rDNA	0	AGCTGGTCTTCCGACG
303155	rrna_OTU:906_8_mm	rRNA	OTU:906	AJ131320.1 surface water freshwater Finnish forest lake Valkea Kotinen clone VAL29	16s rDNA	0	AGCTGGTGTTCCGACG
303156	rrna_OTU:995_7	rRNA	OTU:995		16s rDNA	0	AGCTGGTCTTCCGACG
303157	rrna_OTU:995_7_mm	rRNA	OTU:995		16s rDNA	0	AGCTGGTGTTCCGACG
303158	rrna_OTU:341_9	rRNA	OTU:341	AB009824.1 Nasutitermes takasagoensis symbiont MNt2	16s rDNA	0	CATAGCTCTCGTAAGGGA
303159	rrna_OTU:341_9_mm	rRNA	OTU:341	AB009824.1 Nasutitermes takasagoensis symbiont MNt2	16s rDNA	0	CATAGCTCACGTAAGGGA
303160	rrna_OTU:369_6	rRNA	OTU:369		16s rDNA	0	TTATCCCCAACGCGAGC
303161	rrna_OTU:369_6_mm	rRNA	OTU:369		16s rDNA	0	TTATCCCCTACGCGAGC
303162	rrna_OTU:755_9	rRNA	OTU:755	Y00275.1 Archaeoglobus fulgidus	16s rDNA	0	CTGTTGCGAACGGTGGA
303163	rrna_OTU:755_9_mm	rRNA	OTU:755	Y00275.1 Archaeoglobus fulgidus	16s rDNA	0	CTGTTGCGTACGGTGGA
303164	rrna_OTU:5272_8	rRNA	OTU:5272	X77124.1 Rhizobium sp. str. LMG 10020	16s rDNA	0	TGTCAAGTTCGGGTCCA
303165	rrna_OTU:5272_8_mm	rRNA	OTU:5272	X77124.1 Rhizobium sp. str. LMG 10020	16s rDNA	0	TGTCAAGTACGGGTCCA
303166	rrna_OTU:5848_2	rRNA	OTU:5848	AB008849.1 Maricaulis maris str. NCIMB2022	16s rDNA	0	AGTGGCGATGTGGTCCT
303167	rrna_OTU:5848_2_mm	rRNA	OTU:5848	AB008849.1 Maricaulis maris str. NCIMB2022	16s rDNA	0	AGTGGCGAAGTGGTCCT
303168	rrna_OTU:5928_8	rRNA	OTU:5928	L36102.1 Rickettsia species	16s rDNA	0	ACCTGTATTCCCGGTACT
303169	rrna_OTU:5928_8_mm	rRNA	OTU:5928	L36102.1 Rickettsia species	16s rDNA	0	ACCTGTATACCCGGTACT
303170	rrna_OTU:6131_5	rRNA	OTU:6131		16s rDNA	0	GCGGATGCGTGGGAAA
303171	rrna_OTU:6131_5_mm	rRNA	OTU:6131		16s rDNA	0	GCGGATGGGTGGGAAA
303172	rrna_OTU:1027_2	rRNA	OTU:1027		16s rDNA	0	CTGAATGTCAGGGCGGA
303173	rrna_OTU:1027_2_mm	rRNA	OTU:1027		16s rDNA	0	CTGAATGTGAGGGCGGA
303174	rrna_OTU:5294_6	rRNA	OTU:5294		16s rDNA	0	TGGCGTCGCACGACTA
303175	rrna_OTU:5294_6_mm	rRNA	OTU:5294		16s rDNA	0	TGGCGTCCCACGACTA
303176	rrna_OTU:295_10	rRNA	OTU:295	AF028693.1 Methanoculleus marisnigri	16s rDNA	0	AGGCGGACTCGTGGGA
303177	rrna_OTU:295_10_mm	rRNA	OTU:295	AF028693.1 Methanoculleus marisnigri	16s rDNA	0	AGGCGGAGTCGTGGGA
303178	rrna_OTU:344_3	rRNA	OTU:344	AF126852.1 South Korea:Lake Soyang clone SYA-77	16s rDNA	0	GACGGAAGCGGTAACCA
303179	rrna_OTU:344_3_mm	rRNA	OTU:344	AF126852.1 South Korea:Lake Soyang clone SYA-77	16s rDNA	0	GACGGAAGGGGTAACCA
303180	rrna_OTU:425_1	rRNA	OTU:425		16s rDNA	0	GAAGTCCTAAAGAGGGTA
303181	rrna_OTU:425_1_mm	rRNA	OTU:425		16s rDNA	0	GAAGTCCTTAAGAGGGTA
303182	rrna_OTU:5287_3	rRNA	OTU:5287		16s rDNA	0	ACGTCAATTCGACGTCC
303183	rrna_OTU:5287_3_mm	rRNA	OTU:5287		16s rDNA	0	ACGTCAATACGACGTCC
303184	rrna_OTU:549_2	rRNA	OTU:549	Y18086.1 archeobacteria Clone clone Rot10	16s rDNA	0	GGCCTGTTGCGAACGG
303185	rrna_OTU:549_2_mm	rRNA	OTU:549	Y18086.1 archeobacteria Clone clone Rot10	16s rDNA	0	GGCCTGTAGCGAACGG
303186	rrna_OTU:5753_2	rRNA	OTU:5753	AF140003.1 isolate str. ML-168a	16s rDNA	0	GGCGGACGCGTGGGA
303187	rrna_OTU:5753_2_mm	rRNA	OTU:5753	AF140003.1 isolate str. ML-168a	16s rDNA	0	GGCGGACCCGTGGGA
303188	rrna_OTU:5822_3	rRNA	OTU:5822	Y15012.1 Rhodovulum robiginosum str. N2	16s rDNA	0	ACGCTAGCATGAGGGGT
303189	rrna_OTU:5822_3_mm	rRNA	OTU:5822	Y15012.1 Rhodovulum robiginosum str. N2	16s rDNA	0	ACGCTAGCTTGAGGGGT
303190	rrna_OTU:6053_3	rRNA	OTU:6053		16s rDNA	0	TAGGCCTGTTGCGAACG
303191	rrna_OTU:6053_3_mm	rRNA	OTU:6053		16s rDNA	0	TAGGCCTGATGCGAACG
303192	rrna_OTU:636_4	rRNA	OTU:636	U68538.1 Halobacterium salinarum	16s rDNA	0	TCCATTCCAAGAAGCGCA
303193	rrna_OTU:636_4_mm	rRNA	OTU:636	U68538.1 Halobacterium salinarum	16s rDNA	0	TCCATTCCTAGAAGCGCA
303194	rrna_OTU:6146_10	rRNA	OTU:6146		16s rDNA	0	CTTCAGCTCAAAGTCTGA
303195	rrna_OTU:6146_10_mm	rRNA	OTU:6146		16s rDNA	0	CTTCAGCTGAAAGTCTGA
303196	rrna_OTU:106_8	rRNA	OTU:106		16s rDNA	0	TTGGCTTGTAGAGTGCTG
303197	rrna_OTU:106_8_mm	rRNA	OTU:106		16s rDNA	0	TTGGCTTGAAGAGTGCTG
303198	rrna_OTU:158_8	rRNA	OTU:158	AB026924.1 Methanobrevibacter sp. HW2	16s rDNA	0	TGATGGTGGATGTACAGTT
303199	rrna_OTU:158_8_mm	rRNA	OTU:158	AB026924.1 Methanobrevibacter sp. HW2	16s rDNA	0	TGATGGTGGTTGTACAGTT
303200	rrna_OTU:159_1	rRNA	OTU:159		16s rDNA	0	GCGGCGGTCGCAAGTA
303201	rrna_OTU:159_1_mm	rRNA	OTU:159		16s rDNA	0	GCGGCGGACGCAAGTA
303202	rrna_OTU:162_9	rRNA	OTU:162		16s rDNA	0	GCGGTTGCGGTTCAGA
303203	rrna_OTU:162_9_mm	rRNA	OTU:162		16s rDNA	0	GCGGTTGGGGTTCAGA
303204	rrna_OTU:166_10	rRNA	OTU:166		16s rDNA	0	TGTGCGAGGCGACGAA
303205	rrna_OTU:166_10_mm	rRNA	OTU:166		16s rDNA	0	TGTGCGACGCGACGAA
303206	rrna_OTU:174_15	rRNA	OTU:174		16s rDNA	0	CGGTAACATCGCACACA
303207	rrna_OTU:174_15_mm	rRNA	OTU:174		16s rDNA	0	CGGTAACAACGCACACA
303208	rrna_OTU:2325_10	rRNA	OTU:2325	AB015481.1 Flavobacterium columnare str. PH-97028 (IAM 14821)	16s rDNA	0	ATGTGGCCCTTAAGGTG
303209	rrna_OTU:2325_10_mm	rRNA	OTU:2325	AB015481.1 Flavobacterium columnare str. PH-97028 (IAM 14821)	16s rDNA	0	ATGTGGCCGTTAAGGTG
303210	rrna_OTU:2369_9	rRNA	OTU:2369	U41353.1 Capnocytophaga ochracea	16s rDNA	0	GGCGGATGTGCGCGAA
303211	rrna_OTU:2369_9_mm	rRNA	OTU:2369	U41353.1 Capnocytophaga ochracea	16s rDNA	0	GGCGGATCTGCGCGAA
303212	rrna_OTU:237_3	rRNA	OTU:237	AF119128.1 deep-sea sediment clone CRA8-27cm	16s rDNA	0	TTGGCTTGTAGAGTGCTG
303213	rrna_OTU:237_3_mm	rRNA	OTU:237	AF119128.1 deep-sea sediment clone CRA8-27cm	16s rDNA	0	TTGGCTTGAAGAGTGCTG
303214	rrna_OTU:239_9	rRNA	OTU:239	X68720.1 Methanobacterium thermoautotrophicum	16s rDNA	0	TTGGCTTGTAGAGTGCTG
303215	rrna_OTU:239_9_mm	rRNA	OTU:239	X68720.1 Methanobacterium thermoautotrophicum	16s rDNA	0	TTGGCTTGAAGAGTGCTG
303216	rrna_OTU:2450_4	rRNA	OTU:2450	L10948.1 marine snow clone AGG13	16s rDNA	0	ACAAGGAGGGCTATAGAT
303217	rrna_OTU:2450_4_mm	rRNA	OTU:2450	L10948.1 marine snow clone AGG13	16s rDNA	0	ACAAGGAGCGCTATAGAT
303218	rrna_OTU:25_14	rRNA	OTU:25		16s rDNA	0	TTGGCTTGTAGAGTGCTG
303219	rrna_OTU:25_14_mm	rRNA	OTU:25		16s rDNA	0	TTGGCTTGAAGAGTGCTG
303220	rrna_OTU:258_1	rRNA	OTU:258	AF142980.1 clone BURTON24_A	16s rDNA	0	TGCGGCGGTCGCAAG
303221	rrna_OTU:258_1_mm	rRNA	OTU:258	AF142980.1 clone BURTON24_A	16s rDNA	0	TGCGGCGCTCGCAAG
303222	rrna_OTU:276_3	rRNA	OTU:276		16s rDNA	0	AGCCCTAGTGTACACCAT
303223	rrna_OTU:276_3_mm	rRNA	OTU:276		16s rDNA	0	AGCCCTAGAGTACACCAT
303224	rrna_OTU:334_4	rRNA	OTU:334		16s rDNA	0	CGCTTAACGAGGTAAAGTA
303225	rrna_OTU:334_4_mm	rRNA	OTU:334		16s rDNA	0	CGCTTAACGTGGTAAAGTA
303226	rrna_OTU:376_5	rRNA	OTU:376		16s rDNA	0	GAGAGCCCAGGGGATG
303227	rrna_OTU:376_5_mm	rRNA	OTU:376		16s rDNA	0	GAGAGCCGAGGGGATG
303228	rrna_OTU:487_10	rRNA	OTU:487		16s rDNA	0	TTGGCTTGTAGAGTGCTG
303229	rrna_OTU:487_10_mm	rRNA	OTU:487		16s rDNA	0	TTGGCTTGAAGAGTGCTG
303230	rrna_OTU:490_5	rRNA	OTU:490	AJ012094.1 Methanosarcina barkeri str. DSM 800 (T) OCM 38	16s rDNA	0	CGGTTCAGGTGTAGCAAA
303231	rrna_OTU:490_5_mm	rRNA	OTU:490	AJ012094.1 Methanosarcina barkeri str. DSM 800 (T) OCM 38	16s rDNA	0	CGGTTCAGCTGTAGCAAA
303232	rrna_OTU:537_5	rRNA	OTU:537	AJ227919.1	16s rDNA	0	CGGGCTCTTGCATAAGT
303233	rrna_OTU:537_5_mm	rRNA	OTU:537	AJ227919.1	16s rDNA	0	CGGGCTCTAGCATAAGT
303234	rrna_OTU:57_2	rRNA	OTU:57	M59139.1 Methanosphaera stadtmaniae	16s rDNA	0	ATAACGATGTTAGAGGCAA
303235	rrna_OTU:57_2_mm	rRNA	OTU:57	M59139.1 Methanosphaera stadtmaniae	16s rDNA	0	ATAACGATGATAGAGGCAA
303236	rrna_OTU:583_3	rRNA	OTU:583		16s rDNA	0	GTAATGGTTATAAGGGATGA
303237	rrna_OTU:583_3_mm	rRNA	OTU:583		16s rDNA	0	GTAATGGTTTTAAGGGATGA
303238	rrna_OTU:683_3	rRNA	OTU:683		16s rDNA	0	GCGAAATGCGGGTCATT
303239	rrna_OTU:683_3_mm	rRNA	OTU:683		16s rDNA	0	GCGAAATGGGGGTCATT
303240	rrna_OTU:689_1	rRNA	OTU:689	X00662.1 Halococcus morrhuae	16s rDNA	0	TTGCGCAATGCGTGGG
303241	rrna_OTU:689_1_mm	rRNA	OTU:689	X00662.1 Halococcus morrhuae	16s rDNA	0	TTGCGCATTGCGTGGG
303242	rrna_OTU:693_3	rRNA	OTU:693		16s rDNA	0	CGTACCTGATGGTCCCA
303243	rrna_OTU:693_3_mm	rRNA	OTU:693		16s rDNA	0	CGTACCTGTTGGTCCCA
303244	rrna_OTU:695_13	rRNA	OTU:695		16s rDNA	0	CGGTAACATCGCACACA
303245	rrna_OTU:695_13_mm	rRNA	OTU:695		16s rDNA	0	CGGTAACAACGCACACA
303246	rrna_OTU:76_6	rRNA	OTU:76		16s rDNA	0	TTGGCTTGTAGAGTGCTG
303247	rrna_OTU:76_6_mm	rRNA	OTU:76		16s rDNA	0	TTGGCTTGAAGAGTGCTG
303248	rrna_OTU:766_4	rRNA	OTU:766	U20163.1 Pyrococcus furiosus	16s rDNA	0	TTGGCTTGTAGAGTGCTG
303249	rrna_OTU:766_4_mm	rRNA	OTU:766	U20163.1 Pyrococcus furiosus	16s rDNA	0	TTGGCTTGAAGAGTGCTG
303250	rrna_OTU:838_13	rRNA	OTU:838		16s rDNA	0	CATCAGGGGTCCGCC
303251	rrna_OTU:838_13_mm	rRNA	OTU:838		16s rDNA	0	CATCAGGCGTCCGCC
303252	rrna_OTU:843_7	rRNA	OTU:843		16s rDNA	0	AGGTTCCCATGACAGGAA
303253	rrna_OTU:843_7_mm	rRNA	OTU:843		16s rDNA	0	AGGTTCCCTTGACAGGAA
303254	rrna_OTU:846_13	rRNA	OTU:846		16s rDNA	0	TGTGCGAGGCGACGAA
303255	rrna_OTU:846_13_mm	rRNA	OTU:846		16s rDNA	0	TGTGCGACGCGACGAA
303256	rrna_OTU:850_2	rRNA	OTU:850		16s rDNA	0	GGGGAGGGAATCGCCT
303257	rrna_OTU:850_2_mm	rRNA	OTU:850		16s rDNA	0	GGGGAGGCAATCGCCT
303258	rrna_OTU:86_15	rRNA	OTU:86	U55237.1 Methanobrevibacter sp.GS	16s rDNA	0	GACAAATTCTGTCCGTCA
303259	rrna_OTU:86_15_mm	rRNA	OTU:86	U55237.1 Methanobrevibacter sp.GS	16s rDNA	0	GACAAATTGTGTCCGTCA
303260	rrna_OTU:869_1	rRNA	OTU:869	L07510.1 Pyrobaculum aerophilum IM2 str. im2	16s rDNA	0	GCGGCGGTCGCAAGTA
303261	rrna_OTU:869_1_mm	rRNA	OTU:869	L07510.1 Pyrobaculum aerophilum IM2 str. im2	16s rDNA	0	GCGGCGGACGCAAGTA
303262	rrna_OTU:905_4	rRNA	OTU:905	AJ131319.1 surface water freshwater Finnish forest lake Valkea Kotinen clone VAL48	16s rDNA	0	ACAAGGAGGGCTATAGAT
303263	rrna_OTU:905_4_mm	rRNA	OTU:905	AJ131319.1 surface water freshwater Finnish forest lake Valkea Kotinen clone VAL48	16s rDNA	0	ACAAGGAGCGCTATAGAT
303264	rrna_OTU:910_16	rRNA	OTU:910		16s rDNA	0	TCAGACGTTAGACTTGAC
303265	rrna_OTU:910_16_mm	rRNA	OTU:910		16s rDNA	0	TCAGACGTAAGACTTGAC
303266	rrna_OTU:927_7	rRNA	OTU:927		16s rDNA	0	CGAGCAATGGCCTGAAT
303267	rrna_OTU:927_7_mm	rRNA	OTU:927		16s rDNA	0	CGAGCAATCGCCTGAAT
303268	rrna_OTU:1071_11	rRNA	OTU:1071		16s rDNA	0	AGGGGCCCTTGCATAAG
303269	rrna_OTU:1071_11_mm	rRNA	OTU:1071		16s rDNA	0	AGGGGCCCATGCATAAG
303270	rrna_OTU:180_9	rRNA	OTU:180		16s rDNA	0	GCGGGCCAACTCGGC
303271	rrna_OTU:180_9_mm	rRNA	OTU:180		16s rDNA	0	GCGGGCCTACTCGGC
303272	rrna_OTU:566_7	rRNA	OTU:566		16s rDNA	0	ACACCCCCCAGTGGGA
303273	rrna_OTU:566_7_mm	rRNA	OTU:566		16s rDNA	0	ACACCCCGCAGTGGGA
303274	rrna_OTU:952_13	rRNA	OTU:952	U05018.2 Sulfolobus acidocaldarius	16s rDNA	0	CGACAAAGGAACGCCAA
303275	rrna_OTU:952_13_mm	rRNA	OTU:952	U05018.2 Sulfolobus acidocaldarius	16s rDNA	0	CGACAAAGCAACGCCAA
303276	rrna_OTU:200_1	rRNA	OTU:200	AJ131265.1 surface water freshwater Finnish forest lake Valkea Kotinen clone VAL68	16s rDNA	0	ATTAGGACAAACGAGGGG
303277	rrna_OTU:200_1_mm	rRNA	OTU:200	AJ131265.1 surface water freshwater Finnish forest lake Valkea Kotinen clone VAL68	16s rDNA	0	ATTAGGACTAACGAGGGG
303278	rrna_OTU:789_7	rRNA	OTU:789	U76535.1 "Thermococcus barossii"	16s rDNA	0	TAGGGGTGGAAGGAGG
303279	rrna_OTU:789_7_mm	rRNA	OTU:789	U76535.1 "Thermococcus barossii"	16s rDNA	0	TAGGGGTCGAAGGAGG
303280	rrna_OTU:2399_7	rRNA	OTU:2399	AF142846.1 clone BURTON-28	16s rDNA	0	TGTGCGAGGCGACGAA
303281	rrna_OTU:2399_7_mm	rRNA	OTU:2399	AF142846.1 clone BURTON-28	16s rDNA	0	TGTGCGACGCGACGAA
303282	rrna_OTU:432_10	rRNA	OTU:432		16s rDNA	0	GTGGATCAGTTGTAGCAAA
303283	rrna_OTU:432_10_mm	rRNA	OTU:432		16s rDNA	0	GTGGATCAGATGTAGCAAA
303284	rrna_OTU:175_15	rRNA	OTU:175	AB026918.1 Methanobrevibacter sp. RsI12	16s rDNA	0	CGTGATACGACTGCGC
303285	rrna_OTU:175_15_mm	rRNA	OTU:175	AB026918.1 Methanobrevibacter sp. RsI12	16s rDNA	0	CGTGATAGGACTGCGC
303286	rrna_OTU:27_4	rRNA	OTU:27	AJ236467.1 clone ST1-16	16s rDNA	0	CTATAGATGCGTAAGGTG
303287	rrna_OTU:27_4_mm	rRNA	OTU:27	AJ236467.1 clone ST1-16	16s rDNA	0	CTATAGATCCGTAAGGTG
303288	rrna_OTU:402_17	rRNA	OTU:402		16s rDNA	0	CTTGACTCTGGCCGAAA
303289	rrna_OTU:402_17_mm	rRNA	OTU:402		16s rDNA	0	CTTGACTCAGGCCGAAA
303290	rrna_OTU:765_8	rRNA	OTU:765	D87344.1 Pyrococcus horikoshii	16s rDNA	0	TGTGCGAGGCGACGAA
303291	rrna_OTU:765_8_mm	rRNA	OTU:765	D87344.1 Pyrococcus horikoshii	16s rDNA	0	TGTGCGACGCGACGAA
303292	rrna_OTU:767_5	rRNA	OTU:767		16s rDNA	0	CTATAGATGCGTAAGGTG
303293	rrna_OTU:767_5_mm	rRNA	OTU:767		16s rDNA	0	CTATAGATCCGTAAGGTG
303294	rrna_OTU:983_1	rRNA	OTU:983		16s rDNA	0	TCTATACACGCAAGCTGAA
303295	rrna_OTU:983_1_mm	rRNA	OTU:983		16s rDNA	0	TCTATACACCCAAGCTGAA
303296	rrna_OTU:1054_6	rRNA	OTU:1054		16s rDNA	0	TCGCGAAATGCGGGTCA
303297	rrna_OTU:1054_6_mm	rRNA	OTU:1054		16s rDNA	0	TCGCGAAAAGCGGGTCA
303298	rrna_OTU:266_10	rRNA	OTU:266	AF009219.1 Methanogenium frigidum str. OCM 469	16s rDNA	0	CTACGAATTGCGCAATCG
303299	rrna_OTU:266_10_mm	rRNA	OTU:266	AF009219.1 Methanogenium frigidum str. OCM 469	16s rDNA	0	CTACGAATAGCGCAATCG
303300	rrna_OTU:374_1	rRNA	OTU:374	AF028691.1 Methanosarcina mazei	16s rDNA	0	TACCCAATCCGTGCGG
303301	rrna_OTU:374_1_mm	rRNA	OTU:374	AF028691.1 Methanosarcina mazei	16s rDNA	0	TACCCAAACCGTGCGG
303302	rrna_OTU:470_8	rRNA	OTU:470	AJ236538.1 clone S30-29	16s rDNA	0	GAATTTGGTTGTAGAGTGC
303303	rrna_OTU:470_8_mm	rRNA	OTU:470	AJ236538.1 clone S30-29	16s rDNA	0	GAATTTGGTAGTAGAGTGC
303304	rrna_OTU:589_1	rRNA	OTU:589		16s rDNA	0	TGGAGTGGTTGATGGACT
303305	rrna_OTU:589_1_mm	rRNA	OTU:589		16s rDNA	0	TGGAGTGGATGATGGACT
303306	rrna_OTU:663_2	rRNA	OTU:663		16s rDNA	0	GAGGTAACACGTTATAAGG
303307	rrna_OTU:663_2_mm	rRNA	OTU:663		16s rDNA	0	GAGGTAACAGGTTATAAGG
303308	rrna_OTU:8542_5	rRNA	OTU:8542		16s rDNA	0	TTAGGGCAAACGATGGGT
303309	rrna_OTU:8542_5_mm	rRNA	OTU:8542		16s rDNA	0	TTAGGGCATACGATGGGT
303310	rrna_OTU:101_9	rRNA	OTU:101		16s rDNA	0	AGATGCATAAGGTGGTGA
303311	rrna_OTU:101_9_mm	rRNA	OTU:101		16s rDNA	0	AGATGCATTAGGTGGTGA
303312	rrna_OTU:1078_9	rRNA	OTU:1078		16s rDNA	0	GGGGCCCAACTCGGG
303313	rrna_OTU:1078_9_mm	rRNA	OTU:1078		16s rDNA	0	GGGGCCCTACTCGGG
303314	rrna_OTU:188_3	rRNA	OTU:188		16s rDNA	0	AAATGCGGGTTATTTAGGC
303315	rrna_OTU:188_3_mm	rRNA	OTU:188		16s rDNA	0	AAATGCGGGATATTTAGGC
303316	rrna_OTU:205_5	rRNA	OTU:205		16s rDNA	0	CGCACGCGAAATGCGG
303317	rrna_OTU:205_5_mm	rRNA	OTU:205		16s rDNA	0	CGCACGCCAAATGCGG
303318	rrna_OTU:2539_2	rRNA	OTU:2539	AF087067.1 activated sludge clone MK11	16s rDNA	0	CGTTTTAAGGGCTGACGA
303319	rrna_OTU:2539_2_mm	rRNA	OTU:2539	AF087067.1 activated sludge clone MK11	16s rDNA	0	CGTTTTAACGGCTGACGA
303320	rrna_OTU:355_3	rRNA	OTU:355		16s rDNA	0	TGCGGGTCATTTAGGCTT
303321	rrna_OTU:355_3_mm	rRNA	OTU:355		16s rDNA	0	TGCGGGTCTTTTAGGCTT
303322	rrna_OTU:356_10	rRNA	OTU:356	M59147.1 Methanocorpusculum parvum	16s rDNA	0	GGGCCAACTCGGCCC
303323	rrna_OTU:356_10_mm	rRNA	OTU:356	M59147.1 Methanocorpusculum parvum	16s rDNA	0	GGGCCAAGTCGGCCC
303324	rrna_OTU:375_3	rRNA	OTU:375		16s rDNA	0	GCATCAATCGGCACTGAA
303325	rrna_OTU:375_3_mm	rRNA	OTU:375		16s rDNA	0	GCATCAATGGGCACTGAA
303326	rrna_OTU:416_2	rRNA	OTU:416		16s rDNA	0	CGTCATAACCTGCCGGA
303327	rrna_OTU:416_2_mm	rRNA	OTU:416		16s rDNA	0	CGTCATAAGCTGCCGGA
303328	rrna_OTU:576_6	rRNA	OTU:576		16s rDNA	0	AGGGGATCGAAAGCGC
303329	rrna_OTU:576_6_mm	rRNA	OTU:576		16s rDNA	0	AGGGGATGGAAAGCGC
303330	rrna_OTU:606_4	rRNA	OTU:606	AF015976.2 salt marsh sediment clone 2C82	16s rDNA	0	TTGCTGGGGAGGGTCAA
303331	rrna_OTU:606_4_mm	rRNA	OTU:606	AF015976.2 salt marsh sediment clone 2C82	16s rDNA	0	TTGCTGGGCAGGGTCAA
303332	rrna_OTU:67_1	rRNA	OTU:67		16s rDNA	0	GGCACACCGACTAGCA
303333	rrna_OTU:67_1_mm	rRNA	OTU:67		16s rDNA	0	GGCACACGGACTAGCA
303334	rrna_OTU:72_5	rRNA	OTU:72		16s rDNA	0	CGTCTGACGTTAGACTTG
303335	rrna_OTU:72_5_mm	rRNA	OTU:72		16s rDNA	0	CGTCTGACCTTAGACTTG
303336	rrna_OTU:727_6	rRNA	OTU:727	AJ227959.1	16s rDNA	0	CGCCACACATGTTCCG
303337	rrna_OTU:727_6_mm	rRNA	OTU:727	AJ227959.1	16s rDNA	0	CGCCACAGATGTTCCG
303338	rrna_OTU:94_7	rRNA	OTU:94		16s rDNA	0	TCGGAACGCCGGCATC
303339	rrna_OTU:94_7_mm	rRNA	OTU:94		16s rDNA	0	TCGGAACCCCGGCATC
303340	rrna_OTU:946_9	rRNA	OTU:946	X90479.1 Sulfolobus metallicus	16s rDNA	0	TGTGCGAGGCGACGAA
303341	rrna_OTU:946_9_mm	rRNA	OTU:946	X90479.1 Sulfolobus metallicus	16s rDNA	0	TGTGCGACGCGACGAA
303342	rrna_OTU:202_2	rRNA	OTU:202		16s rDNA	0	CGGCGGAGGCGCGG
303343	rrna_OTU:202_2_mm	rRNA	OTU:202		16s rDNA	0	CGGCGGTGGCGCGG
303344	rrna_OTU:641_11	rRNA	OTU:641	K02971.1 Halobacterium cutirubrum	16s rDNA	0	TGTGCGAGGCGACGAA
303345	rrna_OTU:641_11_mm	rRNA	OTU:641	K02971.1 Halobacterium cutirubrum	16s rDNA	0	TGTGCGACGCGACGAA
303346	rrna_OTU:680_1	rRNA	OTU:680		16s rDNA	0	TGTGCGAGGCGACGAA
303347	rrna_OTU:680_1_mm	rRNA	OTU:680		16s rDNA	0	TGTGCGACGCGACGAA
303348	rrna_OTU:942_9	rRNA	OTU:942	D26490.1 Sulfolobus solfataricus	16s rDNA	0	GCACTCGATTCCGTGG
303349	rrna_OTU:942_9_mm	rRNA	OTU:942	D26490.1 Sulfolobus solfataricus	16s rDNA	0	GCACTCGTTTCCGTGG
303350	rrna_OTU:99_11	rRNA	OTU:99		16s rDNA	0	AGACGTGGTGACCGCA
303351	rrna_OTU:99_11_mm	rRNA	OTU:99		16s rDNA	0	AGACGTGCTGACCGCA
303352	rrna_OTU:235_16	rRNA	OTU:235	X68719.1 Methanobacterium thermoautotrophicum	16s rDNA	0	ATTGTGGAGTGTCCCCAA
303353	rrna_OTU:235_16_mm	rRNA	OTU:235	X68719.1 Methanobacterium thermoautotrophicum	16s rDNA	0	ATTGTGGACTGTCCCCAA
303354	rrna_OTU:1033_2	rRNA	OTU:1033		16s rDNA	0	ACGGGGGTAACTGCTTTT
303355	rrna_OTU:1033_2_mm	rRNA	OTU:1033		16s rDNA	0	ACGGGGGTTACTGCTTTT
303356	rrna_OTU:1048_7	rRNA	OTU:1048		16s rDNA	0	TGTGCGAGGCGACGAA
303357	rrna_OTU:1048_7_mm	rRNA	OTU:1048		16s rDNA	0	TGTGCGACGCGACGAA
303358	rrna_OTU:119_5	rRNA	OTU:119		16s rDNA	0	GCAGTAGGGGCGGAAG
303359	rrna_OTU:119_5_mm	rRNA	OTU:119		16s rDNA	0	GCAGTAGCGGCGGAAG
303360	rrna_OTU:635_1	rRNA	OTU:635	AF110768.1 Halobacterium sp. 9R	16s rDNA	0	TCTGGTCGATGGGCAGT
303361	rrna_OTU:635_1_mm	rRNA	OTU:635	AF110768.1 Halobacterium sp. 9R	16s rDNA	0	TCTGGTCGTTGGGCAGT
303362	rrna_OTU:752_1	rRNA	OTU:752	AF068819.2 hydrothermal vent clone VC2.1 Arc8	16s rDNA	0	AGCGCGGAGTCGCAGT
303363	rrna_OTU:752_1_mm	rRNA	OTU:752	AF068819.2 hydrothermal vent clone VC2.1 Arc8	16s rDNA	0	AGCGCGGTGTCGCAGT
303364	rrna_OTU:2358_15	rRNA	OTU:2358		16s rDNA	0	TTCGGGCTGGAGCCG
303365	rrna_OTU:2358_15_mm	rRNA	OTU:2358		16s rDNA	0	TTCGGGCAGGAGCCG
303366	rrna_OTU:2312_1	rRNA	OTU:2312	AB016515.1 Flavobacterium columnare str. EK-28 (IAM 14820)	16s rDNA	0	AGGCAGAAGCCGAACCA
303367	rrna_OTU:2312_1_mm	rRNA	OTU:2312	AB016515.1 Flavobacterium columnare str. EK-28 (IAM 14820)	16s rDNA	0	AGGCAGAACCCGAACCA
303368	rrna_OTU:2495_1	rRNA	OTU:2495		16s rDNA	0	ACCCGTTTTAAGGGACGA
303369	rrna_OTU:2495_1_mm	rRNA	OTU:2495		16s rDNA	0	ACCCGTTTAAAGGGACGA
303370	rrna_OTU:2344_2	rRNA	OTU:2344		16s rDNA	0	CAATCGGCCTCGAATAAG
303371	rrna_OTU:2344_2_mm	rRNA	OTU:2344		16s rDNA	0	CAATCGGCGTCGAATAAG
303372	rrna_OTU:2356_1	rRNA	OTU:2356	U85884.1 Polaribacter sp. str. IC066	16s rDNA	0	AGTCAAAGGGCTCCGATA
303373	rrna_OTU:2356_1_mm	rRNA	OTU:2356	U85884.1 Polaribacter sp. str. IC066	16s rDNA	0	AGTCAAAGCGCTCCGATA
303374	rrna_OTU:2511_9	rRNA	OTU:2511		16s rDNA	0	AAAGGGCCAACTCGGTC
303375	rrna_OTU:2511_9_mm	rRNA	OTU:2511		16s rDNA	0	AAAGGGCCTACTCGGTC
303376	rrna_OTU:2532_3	rRNA	OTU:2532	AF087057.1 Candidatus Magnospira bakii clone BM3	16s rDNA	0	GAAGCGGTGACCACAAG
303377	rrna_OTU:2532_3_mm	rRNA	OTU:2532	AF087057.1 Candidatus Magnospira bakii clone BM3	16s rDNA	0	GAAGCGGTCACCACAAG
303378	rrna_OTU:2357_5	rRNA	OTU:2357	U73726.1 Polaribacter filamentus	16s rDNA	0	CTATGGGCAAAAGCCGAA
303379	rrna_OTU:2357_5_mm	rRNA	OTU:2357	U73726.1 Polaribacter filamentus	16s rDNA	0	CTATGGGCTAAAGCCGAA
303380	rrna_OTU:2331_7	rRNA	OTU:2331		16s rDNA	0	TAAGGCGAAAGAGGACGA
303381	rrna_OTU:2331_7_mm	rRNA	OTU:2331		16s rDNA	0	TAAGGCGATAGAGGACGA
303382	rrna_OTU:2333_14	rRNA	OTU:2333		16s rDNA	0	TGCTCGACTGCTGTCG
303383	rrna_OTU:2333_14_mm	rRNA	OTU:2333		16s rDNA	0	TGCTCGAGTGCTGTCG
303384	rrna_OTU:2335_7	rRNA	OTU:2335	M58767.2 Flavobacterium flevense	16s rDNA	0	ACAAGGAGGGCTATAGAT
303385	rrna_OTU:2335_7_mm	rRNA	OTU:2335	M58767.2 Flavobacterium flevense	16s rDNA	0	ACAAGGAGCGCTATAGAT
303386	rrna_OTU:2339_5	rRNA	OTU:2339		16s rDNA	0	GACACCGCCGAGGACT
303387	rrna_OTU:2339_5_mm	rRNA	OTU:2339		16s rDNA	0	GACACCGGCGAGGACT
303388	rrna_OTU:2348_4	rRNA	OTU:2348		16s rDNA	0	ATCACTACTTCGTAGTGGA
303389	rrna_OTU:2348_4_mm	rRNA	OTU:2348		16s rDNA	0	ATCACTACTACGTAGTGGA
303390	rrna_OTU:2349_22	rRNA	OTU:2349		16s rDNA	0	CTCTTGCATAAGTGGCG
303391	rrna_OTU:2349_22_mm	rRNA	OTU:2349		16s rDNA	0	CTCTTGCAAAAGTGGCG
303392	rrna_OTU:2354_15	rRNA	OTU:2354	AF142831.1 clone BURTON-11	16s rDNA	0	TTGTCCACCGAGGAGAAA
303393	rrna_OTU:2354_15_mm	rRNA	OTU:2354	AF142831.1 clone BURTON-11	16s rDNA	0	TTGTCCACGGAGGAGAAA
303394	rrna_OTU:2367_6	rRNA	OTU:2367	U42010.1 Unknown	16s rDNA	0	TGTGCGAGGCGACGAA
303395	rrna_OTU:2367_6_mm	rRNA	OTU:2367	U42010.1 Unknown	16s rDNA	0	TGTGCGACGCGACGAA
303396	rrna_OTU:2370_2	rRNA	OTU:2370	X67610.1 Capnocytophaga ochracea str. ATCC 33596	16s rDNA	0	GTTCGGGGAGTGGTTC
303397	rrna_OTU:2370_2_mm	rRNA	OTU:2370	X67610.1 Capnocytophaga ochracea str. ATCC 33596	16s rDNA	0	GTTCGGGCAGTGGTTC
303398	rrna_OTU:2397_6	rRNA	OTU:2397		16s rDNA	0	TGTGCGAGGCGACGAA
303399	rrna_OTU:2397_6_mm	rRNA	OTU:2397		16s rDNA	0	TGTGCGACGCGACGAA
303400	rrna_OTU:2418_4	rRNA	OTU:2418		16s rDNA	0	ATTCGGTAATAGGGTGGTT
303401	rrna_OTU:2418_4_mm	rRNA	OTU:2418		16s rDNA	0	ATTCGGTAAAAGGGTGGTT
303402	rrna_OTU:2438_3	rRNA	OTU:2438	U62913.1 Psychroserpens burtonensis str. ACAM188	16s rDNA	0	GCTTCCGGAAGTAGGG
303403	rrna_OTU:2438_3_mm	rRNA	OTU:2438	U62913.1 Psychroserpens burtonensis str. ACAM188	16s rDNA	0	GCTTCCGCAAGTAGGG
303404	rrna_OTU:2445_7	rRNA	OTU:2445	U62911.1 Psychroserpens burtonensis str. ACAM167	16s rDNA	0	TGTGCGAGGCGACGAA
303405	rrna_OTU:2445_7_mm	rRNA	OTU:2445	U62911.1 Psychroserpens burtonensis str. ACAM167	16s rDNA	0	TGTGCGACGCGACGAA
303406	rrna_OTU:2484_2	rRNA	OTU:2484	AB020206.1 Sphingobacterium sp. str. OM-E81	16s rDNA	0	ACACCGACTGGCAGGA
303407	rrna_OTU:2484_2_mm	rRNA	OTU:2484	AB020206.1 Sphingobacterium sp. str. OM-E81	16s rDNA	0	ACACCGAGTGGCAGGA
303408	rrna_OTU:2485_7	rRNA	OTU:2485	AF170741.1 Cytophagales str. QSSC5-1	16s rDNA	0	CTCCTACCGAAAACCCTA
303409	rrna_OTU:2485_7_mm	rRNA	OTU:2485	AF170741.1 Cytophagales str. QSSC5-1	16s rDNA	0	CTCCTACCCAAAACCCTA
303410	rrna_OTU:2487_8	rRNA	OTU:2487		16s rDNA	0	AGAGCGGTCTCTTTAATTG
303411	rrna_OTU:2487_8_mm	rRNA	OTU:2487		16s rDNA	0	AGAGCGGTCACTTTAATTG
303412	rrna_OTU:2497_1	rRNA	OTU:2497	AF142861.1 clone BURTON-43	16s rDNA	0	GAGTCAAAGGGCTTCAAT
303413	rrna_OTU:2497_1_mm	rRNA	OTU:2497	AF142861.1 clone BURTON-43	16s rDNA	0	GAGTCAAACGGCTTCAAT
303414	rrna_OTU:1041_3	rRNA	OTU:1041		16s rDNA	0	GCACGGAGTCGCAGTC
303415	rrna_OTU:1041_3_mm	rRNA	OTU:1041		16s rDNA	0	GCACGGACTCGCAGTC
303416	rrna_OTU:221_1	rRNA	OTU:221	X68715.1 Methanobacterium thermoautotrophicum	16s rDNA	0	TATTGAGGCCTGTTGCGA
303417	rrna_OTU:221_1_mm	rRNA	OTU:221	X68715.1 Methanobacterium thermoautotrophicum	16s rDNA	0	TATTGAGGGCTGTTGCGA
303418	rrna_OTU:236_5	rRNA	OTU:236	X99046.1 Methanobacterium defluvii	16s rDNA	0	CGCCCGTCGGCGGA
303419	rrna_OTU:236_5_mm	rRNA	OTU:236	X99046.1 Methanobacterium defluvii	16s rDNA	0	CGCCCGACGGCGGA
303420	rrna_OTU:299_18	rRNA	OTU:299	AF033672.1 Methanocalculus halotolerans	16s rDNA	0	CACTTCGGTCGAAAGCA
303421	rrna_OTU:299_18_mm	rRNA	OTU:299	AF033672.1 Methanocalculus halotolerans	16s rDNA	0	CACTTCGGACGAAAGCA
303422	rrna_OTU:652_5	rRNA	OTU:652		16s rDNA	0	GGGAGCGCCCAACCG
303423	rrna_OTU:652_5_mm	rRNA	OTU:652		16s rDNA	0	GGGAGCGGCCAACCG
303424	rrna_OTU:2523_2	rRNA	OTU:2523	AF013562.2 Flexibacterial affiliation clone	16s rDNA	0	CCGGCAATGGAGTGGT
303425	rrna_OTU:2523_2_mm	rRNA	OTU:2523	AF013562.2 Flexibacterial affiliation clone	16s rDNA	0	CCGGCAAAGGAGTGGT
303426	rrna_OTU:2534_1	rRNA	OTU:2534	AF087087.1 activated sludge clone MK09	16s rDNA	0	GGGTGGTTGTTCGATTAG
303427	rrna_OTU:2534_1_mm	rRNA	OTU:2534	AF087087.1 activated sludge clone MK09	16s rDNA	0	GGGTGGTTCTTCGATTAG
303428	rrna_OTU:229_1	rRNA	OTU:229		16s rDNA	0	GGCCGTGCGCCGCAA
303429	rrna_OTU:229_1_mm	rRNA	OTU:229		16s rDNA	0	GGCCGTGGGCCGCAA
303430	rrna_OTU:818_4	rRNA	OTU:818	D38650.2 Thermococcus kodakaraensis KODI	16s rDNA	0	TGTGCGAGGCGACGAA
303431	rrna_OTU:818_4_mm	rRNA	OTU:818	D38650.2 Thermococcus kodakaraensis KODI	16s rDNA	0	TGTGCGACGCGACGAA
303432	rrna_OTU:286_4	rRNA	OTU:286		16s rDNA	0	GAGTCGGGGTCTACCC
303433	rrna_OTU:286_4_mm	rRNA	OTU:286		16s rDNA	0	GAGTCGGCGTCTACCC
303434	rrna_OTU:1051_1	rRNA	OTU:1051	AF119127.1 deep-sea sediment clone CRA8-11cm	16s rDNA	0	AGCCAAAGGGCCACAATA
303435	rrna_OTU:1051_1_mm	rRNA	OTU:1051	AF119127.1 deep-sea sediment clone CRA8-11cm	16s rDNA	0	AGCCAAAGCGCCACAATA
303436	rrna_OTU:718_8	rRNA	OTU:718		16s rDNA	0	CGTGGACTCGCAGTCT
303437	rrna_OTU:718_8_mm	rRNA	OTU:718		16s rDNA	0	CGTGGACACGCAGTCT
303438	rrna_OTU:172_14	rRNA	OTU:172		16s rDNA	0	CGGTAACATCGCACACA
303439	rrna_OTU:172_14_mm	rRNA	OTU:172		16s rDNA	0	CGGTAACAACGCACACA
303440	rrna_OTU:757_5	rRNA	OTU:757	Y08384.1 Thermococcus aggregans str. DSM 10597	16s rDNA	0	ACAAGGAGGGCTATAGAT
303441	rrna_OTU:757_5_mm	rRNA	OTU:757	Y08384.1 Thermococcus aggregans str. DSM 10597	16s rDNA	0	ACAAGGAGCGCTATAGAT
303442	rrna_OTU:963_15	rRNA	OTU:963	AF169011.1 hot spring clone MS1	16s rDNA	0	GAGCGGTTGTAGATCGTA
303443	rrna_OTU:963_15_mm	rRNA	OTU:963	AF169011.1 hot spring clone MS1	16s rDNA	0	GAGCGGTTCTAGATCGTA
303444	rrna_OTU:751_4	rRNA	OTU:751	AF068815.2 hydrothermal vent clone VC2.1 Arc4	16s rDNA	0	CTGGATGCAGAATGGCG
303445	rrna_OTU:751_4_mm	rRNA	OTU:751	AF068815.2 hydrothermal vent clone VC2.1 Arc4	16s rDNA	0	CTGGATGCTGAATGGCG
303446	rrna_OTU:848_8	rRNA	OTU:848	AF119129.1 deep-sea sediments NW Atlantic Ocean Continental Rise depth 2600 m clone	16s rDNA	0	TCTGTGTTTGTTGGCGGA
303447	rrna_OTU:848_8_mm	rRNA	OTU:848	AF119129.1 deep-sea sediments NW Atlantic Ocean Continental Rise depth 2600 m clone	16s rDNA	0	TCTGTGTTAGTTGGCGGA
303448	rrna_OTU:880_10	rRNA	OTU:880	U63345.1 hot spring clone pSL123	16s rDNA	0	CCGTGACTTCCCAGAAA
303449	rrna_OTU:880_10_mm	rRNA	OTU:880	U63345.1 hot spring clone pSL123	16s rDNA	0	CCGTGACTACCCAGAAA
303450	rrna_OTU:4977_7	rRNA	OTU:4977	D89029.1 strain isolate str. BTH	16s rDNA	0	TTCAGGTCATCAAAAATTAC
303451	rrna_OTU:4977_7_mm	rRNA	OTU:4977	D89029.1 strain isolate str. BTH	16s rDNA	0	TTCAGGTCAACAAAAATTAC
303452	rrna_OTU:4979_6	rRNA	OTU:4979		16s rDNA	0	TGCTTTAATCGACTACGAA
303453	rrna_OTU:4979_6_mm	rRNA	OTU:4979		16s rDNA	0	TGCTTTAATGGACTACGAA
303454	rrna_OTU:5043_3	rRNA	OTU:5043		16s rDNA	0	AGTCCGAAGGTGGGTAA
303455	rrna_OTU:5043_3_mm	rRNA	OTU:5043		16s rDNA	0	AGTCCGAACGTGGGTAA
303456	rrna_OTU:5053_1	rRNA	OTU:5053		16s rDNA	0	GCAACGGAACCATTCGG
303457	rrna_OTU:5053_1_mm	rRNA	OTU:5053		16s rDNA	0	GCAACGGATCCATTCGG
303458	rrna_OTU:5096_3	rRNA	OTU:5096	Y14159.1 Mesorhizobium loti str. LMG 6123	16s rDNA	0	TCAGACAAGGCAAGAGTTA
303459	rrna_OTU:5096_3_mm	rRNA	OTU:5096	Y14159.1 Mesorhizobium loti str. LMG 6123	16s rDNA	0	TCAGACAAGCCAAGAGTTA
303460	rrna_OTU:5098_7	rRNA	OTU:5098	AF041444.1 Mesorhizobium sp. 'SH 15003' str. SH 15003 'SH	16s rDNA	0	GGTACCACACTGCCCG
303461	rrna_OTU:5098_7_mm	rRNA	OTU:5098	AF041444.1 Mesorhizobium sp. 'SH 15003' str. SH 15003 'SH	16s rDNA	0	GGTACCAGACTGCCCG
303462	rrna_OTU:5102_6	rRNA	OTU:5102		16s rDNA	0	CCTATGAATTGCGCAATC
303463	rrna_OTU:5102_6_mm	rRNA	OTU:5102		16s rDNA	0	CCTATGAAATGCGCAATC
303464	rrna_OTU:5123_1	rRNA	OTU:5123		16s rDNA	0	AGTGGGCAGGCGGTG
303465	rrna_OTU:5123_1_mm	rRNA	OTU:5123		16s rDNA	0	AGTGGGCTGGCGGTG
303466	rrna_OTU:5171_2	rRNA	OTU:5171	D12786.1 Mycoplana dimorpha	16s rDNA	0	AATCGATAACTAGTAACAGAA
303467	rrna_OTU:5171_2_mm	rRNA	OTU:5171	D12786.1 Mycoplana dimorpha	16s rDNA	0	AATCGATAACAAGTAACAGAA
303468	rrna_OTU:5179_11	rRNA	OTU:5179		16s rDNA	0	ACGATCCTGATGTTCCCA
303469	rrna_OTU:5179_11_mm	rRNA	OTU:5179		16s rDNA	0	ACGATCCTCATGTTCCCA
303470	rrna_OTU:5224_7	rRNA	OTU:5224		16s rDNA	0	CCTATGAATTGCGCAATC
303471	rrna_OTU:5224_7_mm	rRNA	OTU:5224		16s rDNA	0	CCTATGAAATGCGCAATC
303472	rrna_OTU:5225_4	rRNA	OTU:5225		16s rDNA	0	TTGGATGTTTGAGAAATGC
303473	rrna_OTU:5225_4_mm	rRNA	OTU:5225		16s rDNA	0	TTGGATGTTAGAGAAATGC
303474	rrna_OTU:5232_5	rRNA	OTU:5232	AF054930.2 Rhizobium sp. str. XJ96060	16s rDNA	0	AATTCGGTGGATGTTTGAG
303475	rrna_OTU:5232_5_mm	rRNA	OTU:5232	AF054930.2 Rhizobium sp. str. XJ96060	16s rDNA	0	AATTCGGTGCATGTTTGAG
303476	rrna_OTU:4971_9	rRNA	OTU:4971	U87761.1 Afipia broomeae str. G5958	16s rDNA	0	TACGAAAGCGGCAGCCA
303477	rrna_OTU:4971_9_mm	rRNA	OTU:4971	U87761.1 Afipia broomeae str. G5958	16s rDNA	0	TACGAAAGGGGCAGCCA
303478	rrna_OTU:5019_6	rRNA	OTU:5019		16s rDNA	0	GGCGCCGACGACCGT
303479	rrna_OTU:5019_6_mm	rRNA	OTU:5019		16s rDNA	0	GGCGCCGTCGACCGT
303480	rrna_OTU:5242_13	rRNA	OTU:5242		16s rDNA	0	CCGTCATGAAAATCTCTTTA
303481	rrna_OTU:5242_13_mm	rRNA	OTU:5242		16s rDNA	0	CCGTCATGATAATCTCTTTA
303482	rrna_OTU:5000_2	rRNA	OTU:5000		16s rDNA	0	CATGAGGGGTCCGCC
303483	rrna_OTU:5000_2_mm	rRNA	OTU:5000		16s rDNA	0	CATGAGGCGTCCGCC
303484	rrna_OTU:5079_1	rRNA	OTU:5079		16s rDNA	0	ACTAGCAGCGGAACCAT
303485	rrna_OTU:5079_1_mm	rRNA	OTU:5079		16s rDNA	0	ACTAGCAGGGGAACCAT
303486	rrna_OTU:5222_1	rRNA	OTU:5222		16s rDNA	0	TCAATCGGCTACGAATAAG
303487	rrna_OTU:5222_1_mm	rRNA	OTU:5222		16s rDNA	0	TCAATCGGCAACGAATAAG
303488	rrna_OTU:5092_5	rRNA	OTU:5092		16s rDNA	0	TTAATCAAAGTATGACGAACA
303489	rrna_OTU:5092_5_mm	rRNA	OTU:5092		16s rDNA	0	TTAATCAAAGAATGACGAACA
303490	rrna_OTU:4966_5	rRNA	OTU:4966		16s rDNA	0	ACCCCATAGATTAGGGTAA
303491	rrna_OTU:4966_5_mm	rRNA	OTU:4966		16s rDNA	0	ACCCCATAGTTTAGGGTAA
303492	rrna_OTU:4967_6	rRNA	OTU:4967	U87759.1 Afipia broomeae str. F186	16s rDNA	0	GGACGTCTGCGAAATGC
303493	rrna_OTU:4967_6_mm	rRNA	OTU:4967	U87759.1 Afipia broomeae str. F186	16s rDNA	0	GGACGTCTCCGAAATGC
303494	rrna_OTU:4975_3	rRNA	OTU:4975		16s rDNA	0	ATAATCGGTAAGCAAAGGTT
303495	rrna_OTU:4975_3_mm	rRNA	OTU:4975		16s rDNA	0	ATAATCGGTTAGCAAAGGTT
303496	rrna_OTU:4976_4	rRNA	OTU:4976		16s rDNA	0	ACCCCATAGATTAGGGTAA
303497	rrna_OTU:4976_4_mm	rRNA	OTU:4976		16s rDNA	0	ACCCCATAGTTTAGGGTAA
303498	rrna_OTU:4983_8	rRNA	OTU:4983	Z94815.1 Bradyrhizobium genosp. F str. BDV5029	16s rDNA	0	CGCAATCGATGTCATGAC
303499	rrna_OTU:4983_8_mm	rRNA	OTU:4983	Z94815.1 Bradyrhizobium genosp. F str. BDV5029	16s rDNA	0	CGCAATCGTTGTCATGAC
303500	rrna_OTU:4984_3	rRNA	OTU:4984	AB003459.1 Soil DNB isolate str. G14127	16s rDNA	0	GCGCCGACGACCGTG
303501	rrna_OTU:4984_3_mm	rRNA	OTU:4984	AB003459.1 Soil DNB isolate str. G14127	16s rDNA	0	GCGCCGAGGACCGTG
303502	rrna_OTU:4986_10	rRNA	OTU:4986		16s rDNA	0	CTTAAGGGAGACGGGGA
303503	rrna_OTU:4986_10_mm	rRNA	OTU:4986		16s rDNA	0	CTTAAGGGTGACGGGGA
303504	rrna_OTU:4987_3	rRNA	OTU:4987		16s rDNA	0	CTTGAACGTAAGGATGAC
303505	rrna_OTU:4987_3_mm	rRNA	OTU:4987		16s rDNA	0	CTTGAACGAAAGGATGAC
303506	rrna_OTU:4990_1	rRNA	OTU:4990		16s rDNA	0	TCGTACTGCGGTCGCAA
303507	rrna_OTU:4990_1_mm	rRNA	OTU:4990		16s rDNA	0	TCGTACTGGGGTCGCAA
303508	rrna_OTU:4994_1	rRNA	OTU:4994		16s rDNA	0	GCAAGCTGAACGTACACA
303509	rrna_OTU:4994_1_mm	rRNA	OTU:4994		16s rDNA	0	GCAAGCTGTACGTACACA
303510	rrna_OTU:5006_4	rRNA	OTU:5006	Z94820.1 Bradyrhizobium genosp. J str. BDV5697	16s rDNA	0	GGGTTGTGGATCATAGGT
303511	rrna_OTU:5006_4_mm	rRNA	OTU:5006	Z94820.1 Bradyrhizobium genosp. J str. BDV5697	16s rDNA	0	GGGTTGTGCATCATAGGT
303512	rrna_OTU:5007_7	rRNA	OTU:5007		16s rDNA	0	CATAGGTAGCAAATGCCG
303513	rrna_OTU:5007_7_mm	rRNA	OTU:5007		16s rDNA	0	CATAGGTACCAAATGCCG
303514	rrna_OTU:5018_17	rRNA	OTU:5018		16s rDNA	0	CGTACCGTGTGAAGGGA
303515	rrna_OTU:5018_17_mm	rRNA	OTU:5018		16s rDNA	0	CGTACCGTCTGAAGGGA
303516	rrna_OTU:5026_8	rRNA	OTU:5026	U87783.1 Afipia genosp. 12 str. G8997	16s rDNA	0	AAAGGCTAGAGTCGCGTA
303517	rrna_OTU:5026_8_mm	rRNA	OTU:5026	U87783.1 Afipia genosp. 12 str. G8997	16s rDNA	0	AAAGGCTACAGTCGCGTA
303518	rrna_OTU:5033_4	rRNA	OTU:5033		16s rDNA	0	GATTAGTCTGCGCTCGA
303519	rrna_OTU:5033_4_mm	rRNA	OTU:5033		16s rDNA	0	GATTAGTCAGCGCTCGA
303520	rrna_OTU:5039_1	rRNA	OTU:5039		16s rDNA	0	GAGTGGGCAGACGGTG
303521	rrna_OTU:5039_1_mm	rRNA	OTU:5039		16s rDNA	0	GAGTGGGGAGACGGTG
303522	rrna_OTU:5040_1	rRNA	OTU:5040		16s rDNA	0	TCAATCGGCTACGAATAAG
303523	rrna_OTU:5040_1_mm	rRNA	OTU:5040		16s rDNA	0	TCAATCGGCAACGAATAAG
303524	rrna_OTU:5041_1	rRNA	OTU:5041		16s rDNA	0	TGATTTCGTATTCGAAAGCA
303525	rrna_OTU:5041_1_mm	rRNA	OTU:5041		16s rDNA	0	TGATTTCGTTTTCGAAAGCA
303526	rrna_OTU:5055_10	rRNA	OTU:5055	D78366.1 Agromonas oligotrophica	16s rDNA	0	ACCCCATAGATTAGGGTAA
303527	rrna_OTU:5055_10_mm	rRNA	OTU:5055	D78366.1 Agromonas oligotrophica	16s rDNA	0	ACCCCATAGTTTAGGGTAA
303528	rrna_OTU:5060_4	rRNA	OTU:5060		16s rDNA	0	CAGTTTGGGACCATTCCA
303529	rrna_OTU:5060_4_mm	rRNA	OTU:5060		16s rDNA	0	CAGTTTGGCACCATTCCA
303530	rrna_OTU:5095_2	rRNA	OTU:5095		16s rDNA	0	CCCTTAATCGCAGCCAA
303531	rrna_OTU:5095_2_mm	rRNA	OTU:5095		16s rDNA	0	CCCTTAATGGCAGCCAA
303532	rrna_OTU:5097_1	rRNA	OTU:5097	Z94819.1 Mesorhizobium genosp. U str. BDV5514	16s rDNA	0	AATGAGAAAAGTGGTGCTTA
303533	rrna_OTU:5097_1_mm	rRNA	OTU:5097	Z94819.1 Mesorhizobium genosp. U str. BDV5514	16s rDNA	0	AATGAGAAATGTGGTGCTTA
303534	rrna_OTU:5099_1	rRNA	OTU:5099		16s rDNA	0	AATCCGTACGGCGGTC
303535	rrna_OTU:5099_1_mm	rRNA	OTU:5099		16s rDNA	0	AATCCGTTCGGCGGTC
303536	rrna_OTU:5101_10	rRNA	OTU:5101		16s rDNA	0	GTAACGGACAGGTCCCA
303537	rrna_OTU:5101_10_mm	rRNA	OTU:5101		16s rDNA	0	GTAACGGAGAGGTCCCA
303538	rrna_OTU:5105_18	rRNA	OTU:5105		16s rDNA	0	GGAAGTACATCCGCCCA
303539	rrna_OTU:5105_18_mm	rRNA	OTU:5105		16s rDNA	0	GGAAGTACTTCCGCCCA
303540	rrna_OTU:5106_13	rRNA	OTU:5106		16s rDNA	0	AAAACAGGGCCGGTAACA
303541	rrna_OTU:5106_13_mm	rRNA	OTU:5106		16s rDNA	0	AAAACAGGCCCGGTAACA
303542	rrna_OTU:5108_4	rRNA	OTU:5108	U62846.1 sediments Rainbow Bay on Savannah River Site near Aiken SC clone RB25	16s rDNA	0	ACTAGCAGCGGAACCAT
303543	rrna_OTU:5108_4_mm	rRNA	OTU:5108	U62846.1 sediments Rainbow Bay on Savannah River Site near Aiken SC clone RB25	16s rDNA	0	ACTAGCAGGGGAACCAT
303544	rrna_OTU:5109_21	rRNA	OTU:5109	AF107722.1 Methylotrophic complete isolate str. CC495 CC495	16s rDNA	0	TGGTTGAGACGGAATCCA
303545	rrna_OTU:5109_21_mm	rRNA	OTU:5109	AF107722.1 Methylotrophic complete isolate str. CC495 CC495	16s rDNA	0	TGGTTGAGTCGGAATCCA
303546	rrna_OTU:5111_2	rRNA	OTU:5111		16s rDNA	0	TAGGAGGTGCGCCGTA
303547	rrna_OTU:5111_2_mm	rRNA	OTU:5111		16s rDNA	0	TAGGAGGAGCGCCGTA
303548	rrna_OTU:5112_20	rRNA	OTU:5112		16s rDNA	0	CCGGTCGAGGGTACCA
303549	rrna_OTU:5112_20_mm	rRNA	OTU:5112		16s rDNA	0	CCGGTCGTGGGTACCA
303550	rrna_OTU:5120_2	rRNA	OTU:5120	X98418.1 Nanobacterium sanguineum Seralab FBS batch 901045	16s rDNA	0	TTTTCTCCAAATGTTGGGTA
303551	rrna_OTU:5120_2_mm	rRNA	OTU:5120	X98418.1 Nanobacterium sanguineum Seralab FBS batch 901045	16s rDNA	0	TTTTCTCCATATGTTGGGTA
303552	rrna_OTU:5122_17	rRNA	OTU:5122	X67230.1 Mesorhizobium loti	16s rDNA	0	TCCGCTCAACGTCGGA
303553	rrna_OTU:5122_17_mm	rRNA	OTU:5122	X67230.1 Mesorhizobium loti	16s rDNA	0	TCCGCTCTACGTCGGA
303554	rrna_OTU:5130_1	rRNA	OTU:5130		16s rDNA	0	AAGGATTTCCGTTTAAGAGT
303555	rrna_OTU:5130_1_mm	rRNA	OTU:5130		16s rDNA	0	AAGGATTTCGGTTTAAGAGT
303556	rrna_OTU:5135_7	rRNA	OTU:5135	D88524.1 Ahrensia kielensis str. IAM12618	16s rDNA	0	ATTCTAAATTGTCGCCTGAA
303557	rrna_OTU:5135_7_mm	rRNA	OTU:5135	D88524.1 Ahrensia kielensis str. IAM12618	16s rDNA	0	ATTCTAAATAGTCGCCTGAA
303558	rrna_OTU:5136_15	rRNA	OTU:5136		16s rDNA	0	CCAAAAACCCCAATCGAG
303559	rrna_OTU:5136_15_mm	rRNA	OTU:5136		16s rDNA	0	CCAAAAACGCCAATCGAG
303560	rrna_OTU:5137_3	rRNA	OTU:5137	AB015246.1 deepest cold-seep area Japan Trench clone JTB260 proteobacterium	16s rDNA	0	ACAGGTTCCAACTCGGA
303561	rrna_OTU:5137_3_mm	rRNA	OTU:5137	AB015246.1 deepest cold-seep area Japan Trench clone JTB260 proteobacterium	16s rDNA	0	ACAGGTTCGAACTCGGA
303562	rrna_OTU:5139_15	rRNA	OTU:5139		16s rDNA	0	GGTACGTGGTGGACATA
303563	rrna_OTU:5139_15_mm	rRNA	OTU:5139		16s rDNA	0	GGTACGTGCTGGACATA
303564	rrna_OTU:5140_7	rRNA	OTU:5140	AJ011762.1 Aminobacter aminovorans str. DSM6450T	16s rDNA	0	CCTATTGCGAACGTAGG
303565	rrna_OTU:5140_7_mm	rRNA	OTU:5140	AJ011762.1 Aminobacter aminovorans str. DSM6450T	16s rDNA	0	CCTATTGCCAACGTAGG
303566	rrna_OTU:5147_4	rRNA	OTU:5147		16s rDNA	0	ACGACTGAACTGCAGTAG
303567	rrna_OTU:5147_4_mm	rRNA	OTU:5147		16s rDNA	0	ACGACTGATCTGCAGTAG
303568	rrna_OTU:5154_7	rRNA	OTU:5154	U50165.1 Mesorhizobium loti	16s rDNA	0	GGAACGGTATGAGATCGA
303569	rrna_OTU:5154_7_mm	rRNA	OTU:5154	U50165.1 Mesorhizobium loti	16s rDNA	0	GGAACGGTTTGAGATCGA
303570	rrna_OTU:5156_10	rRNA	OTU:5156		16s rDNA	0	TTAGGCTTGACTCTGGTC
303571	rrna_OTU:5156_10_mm	rRNA	OTU:5156		16s rDNA	0	TTAGGCTTCACTCTGGTC
303572	rrna_OTU:5158_12	rRNA	OTU:5158		16s rDNA	0	AAGAGTAACAGAATTGGTAA
303573	rrna_OTU:5158_12_mm	rRNA	OTU:5158		16s rDNA	0	AAGAGTAACTGAATTGGTAA
303574	rrna_OTU:5166_3	rRNA	OTU:5166		16s rDNA	0	TCAATCGGCTACGAATAAG
303575	rrna_OTU:5166_3_mm	rRNA	OTU:5166		16s rDNA	0	TCAATCGGCAACGAATAAG
303576	rrna_OTU:5170_8	rRNA	OTU:5170	L26168.1 Brucella ovis	16s rDNA	0	ACGACTGAACTGCAGTAG
303577	rrna_OTU:5170_8_mm	rRNA	OTU:5170	L26168.1 Brucella ovis	16s rDNA	0	ACGACTGATCTGCAGTAG
303578	rrna_OTU:5176_11	rRNA	OTU:5176		16s rDNA	0	GAAGCTATGACGTGTTAAA
303579	rrna_OTU:5176_11_mm	rRNA	OTU:5176		16s rDNA	0	GAAGCTATGTCGTGTTAAA
303580	rrna_OTU:5181_12	rRNA	OTU:5181		16s rDNA	0	TAAGTGTGTCGTGAACCA
303581	rrna_OTU:5181_12_mm	rRNA	OTU:5181		16s rDNA	0	TAAGTGTGACGTGAACCA
303582	rrna_OTU:5182_1	rRNA	OTU:5182		16s rDNA	0	TCAATCGGCTACGAATAAG
303583	rrna_OTU:5182_1_mm	rRNA	OTU:5182		16s rDNA	0	TCAATCGGCAACGAATAAG
303584	rrna_OTU:5183_7	rRNA	OTU:5183	U88441.1 Ochrobactrum anthropi str. LMG 3309	16s rDNA	0	ATCCGCTCAACGTCGGA
303585	rrna_OTU:5183_7_mm	rRNA	OTU:5183	U88441.1 Ochrobactrum anthropi str. LMG 3309	16s rDNA	0	ATCCGCTCTACGTCGGA
303586	rrna_OTU:5192_6	rRNA	OTU:5192	AF091354.1 Brucella melitensis biovar Abortus str. 544 biovar	16s rDNA	0	TGGCATGAGGTCGAACC
303587	rrna_OTU:5192_6_mm	rRNA	OTU:5192	AF091354.1 Brucella melitensis biovar Abortus str. 544 biovar	16s rDNA	0	TGGCATGACGTCGAACC
303588	rrna_OTU:5203_10	rRNA	OTU:5203		16s rDNA	0	AAGTTCCGTGAGGAGGTA
303589	rrna_OTU:5203_10_mm	rRNA	OTU:5203		16s rDNA	0	AAGTTCCGAGAGGAGGTA
303590	rrna_OTU:5221_4	rRNA	OTU:5221	X77121.1 Sinorhizobium meliloti str. LMG 8890	16s rDNA	0	GCGCCGACGACCGTG
303591	rrna_OTU:5221_4_mm	rRNA	OTU:5221	X77121.1 Sinorhizobium meliloti str. LMG 8890	16s rDNA	0	GCGCCGAGGACCGTG
303592	rrna_OTU:5231_8	rRNA	OTU:5231	Z78204.1 Sinorhizobium sp. str. HAMBI 1552	16s rDNA	0	ACGTCTAAAACTCAATTCGA
303593	rrna_OTU:5231_8_mm	rRNA	OTU:5231	Z78204.1 Sinorhizobium sp. str. HAMBI 1552	16s rDNA	0	ACGTCTAAATCTCAATTCGA
303594	rrna_OTU:5240_12	rRNA	OTU:5240		16s rDNA	0	CTATGTACGCTGTAGATCA
303595	rrna_OTU:5240_12_mm	rRNA	OTU:5240		16s rDNA	0	CTATGTACGGTGTAGATCA
303596	rrna_OTU:5241_10	rRNA	OTU:5241		16s rDNA	0	GAATCACAGTCTTTATCGG
303597	rrna_OTU:5241_10_mm	rRNA	OTU:5241		16s rDNA	0	GAATCACAGACTTTATCGG
303598	rrna_OTU:4973_17	rRNA	OTU:4973		16s rDNA	0	AAATATCTAATCGAGTGAAAAT
303599	rrna_OTU:4973_17_mm	rRNA	OTU:4973		16s rDNA	0	AAATATCTAAACGAGTGAAAAT
303600	rrna_OTU:4978_10	rRNA	OTU:4978	D89030.1 strain isolate str. RCO	16s rDNA	0	GCGAGGGCTTCCGTGA
303601	rrna_OTU:4978_10_mm	rRNA	OTU:4978	D89030.1 strain isolate str. RCO	16s rDNA	0	GCGAGGGGTTCCGTGA
303602	rrna_OTU:5178_10	rRNA	OTU:5178		16s rDNA	0	TCGGGACGGAAGCCG
303603	rrna_OTU:5178_10_mm	rRNA	OTU:5178		16s rDNA	0	TCGGGACCGAAGCCG
303604	rrna_OTU:5010_13	rRNA	OTU:5010	AB003458.1 Soil DNB isolate str. G14003	16s rDNA	0	CTCCCAACGCGAGCAA
303605	rrna_OTU:5010_13_mm	rRNA	OTU:5010	AB003458.1 Soil DNB isolate str. G14003	16s rDNA	0	CTCCCAAGGCGAGCAA
303606	rrna_OTU:5190_4	rRNA	OTU:5190	AF159660.1 related to Rhodobium group	16s rDNA	0	CGGAAGCGGTGACCAC
303607	rrna_OTU:5190_4_mm	rRNA	OTU:5190	AF159660.1 related to Rhodobium group	16s rDNA	0	CGGAAGCCGTGACCAC
303608	rrna_OTU:5210_6	rRNA	OTU:5210	X68390.2 Sinorhizobium saheli	16s rDNA	0	TTAAGGGAGATGGGGATG
303609	rrna_OTU:5210_6_mm	rRNA	OTU:5210	X68390.2 Sinorhizobium saheli	16s rDNA	0	TTAAGGGACATGGGGATG
303610	rrna_OTU:5046_15	rRNA	OTU:5046	D86354.1 Bradyrhizobium sp. str. USDA4362	16s rDNA	0	CGAGCGACGGGAAACA
303611	rrna_OTU:5046_15_mm	rRNA	OTU:5046	D86354.1 Bradyrhizobium sp. str. USDA4362	16s rDNA	0	CGAGCGAGGGGAAACA
303612	rrna_OTU:5134_14	rRNA	OTU:5134		16s rDNA	0	GGGAAACAGGACTGGTAA
303613	rrna_OTU:5134_14_mm	rRNA	OTU:5134		16s rDNA	0	GGGAAACACGACTGGTAA
303614	rrna_OTU:5198_1	rRNA	OTU:5198		16s rDNA	0	AGACAGAAATTGTCGTCTG
303615	rrna_OTU:5198_1_mm	rRNA	OTU:5198		16s rDNA	0	AGACAGAAAATGTCGTCTG
303616	rrna_OTU:5001_3	rRNA	OTU:5001	Z94809.1 Bradyrhizobium genosp. C str. BDV5792	16s rDNA	0	TCTGGTCGATGACTAGC
303617	rrna_OTU:5001_3_mm	rRNA	OTU:5001	Z94809.1 Bradyrhizobium genosp. C str. BDV5792	16s rDNA	0	TCTGGTCGTTGACTAGC
303618	rrna_OTU:5076_1	rRNA	OTU:5076		16s rDNA	0	GTCGGGTCTCCGGAAG
303619	rrna_OTU:5076_1_mm	rRNA	OTU:5076		16s rDNA	0	GTCGGGTGTCCGGAAG
303620	rrna_OTU:5008_2	rRNA	OTU:5008	Z94823.1 Bradyrhizobium genosp. O str. BDV5840	16s rDNA	0	GCGAAATGCGGGTTATTAA
303621	rrna_OTU:5008_2_mm	rRNA	OTU:5008	Z94823.1 Bradyrhizobium genosp. O str. BDV5840	16s rDNA	0	GCGAAATGCCGGTTATTAA
303622	rrna_OTU:5082_2	rRNA	OTU:5082	D12791.1 Mesorhizobium loti	16s rDNA	0	GCGCCGACGACCGTG
303623	rrna_OTU:5082_2_mm	rRNA	OTU:5082	D12791.1 Mesorhizobium loti	16s rDNA	0	GCGCCGAGGACCGTG
303624	rrna_OTU:5121_7	rRNA	OTU:5121	X98419.1 Nanobacterium sp. Seralab FBS batch 901045	16s rDNA	0	GCGCCGACGACCGTG
303625	rrna_OTU:5121_7_mm	rRNA	OTU:5121	X98419.1 Nanobacterium sp. Seralab FBS batch 901045	16s rDNA	0	GCGCCGAGGACCGTG
303626	rrna_OTU:5133_14	rRNA	OTU:5133	Y11584.1 'Mena 25/4-1' isolate str. Mena 25/4-1 (DSM 11455) 'Mena	16s rDNA	0	GAGAGACAGGGTCGGTA
303627	rrna_OTU:5133_14_mm	rRNA	OTU:5133	Y11584.1 'Mena 25/4-1' isolate str. Mena 25/4-1 (DSM 11455) 'Mena	16s rDNA	0	GAGAGACACGGTCGGTA
303628	rrna_OTU:5144_3	rRNA	OTU:5144	AJ011760.1 Aminobacter aganoensis str. DSM7051T	16s rDNA	0	GCGCCGACGACCGTG
303629	rrna_OTU:5144_3_mm	rRNA	OTU:5144	AJ011760.1 Aminobacter aganoensis str. DSM7051T	16s rDNA	0	GCGCCGAGGACCGTG
303630	rrna_OTU:5146_8	rRNA	OTU:5146	AF041447.1 Mesorhizobium tianshanense str. -1BS; USDA 3592	16s rDNA	0	CATAGGTAGCAAATGCCG
303631	rrna_OTU:5146_8_mm	rRNA	OTU:5146	AF041447.1 Mesorhizobium tianshanense str. -1BS; USDA 3592	16s rDNA	0	CATAGGTACCAAATGCCG
303632	rrna_OTU:5223_2	rRNA	OTU:5223		16s rDNA	0	GGGGATAGAGAGAGATC
303633	rrna_OTU:5223_2_mm	rRNA	OTU:5223		16s rDNA	0	GGGGATAGTGAGAGATC
303634	rrna_OTU:5023_15	rRNA	OTU:5023		16s rDNA	0	ACTGAACTGCAGTAGGG
303635	rrna_OTU:5023_15_mm	rRNA	OTU:5023		16s rDNA	0	ACTGAACTCCAGTAGGG
303636	rrna_OTU:5115_11	rRNA	OTU:5115	D12789.1 Phyllobacterium myrsinacearum	16s rDNA	0	CCCAACGCGAGCAACG
303637	rrna_OTU:5115_11_mm	rRNA	OTU:5115	D12789.1 Phyllobacterium myrsinacearum	16s rDNA	0	CCCAACGGGAGCAACG
303638	rrna_OTU:4989_7	rRNA	OTU:4989		16s rDNA	0	GAAGGCAGAAACTGTCG
303639	rrna_OTU:4989_7_mm	rRNA	OTU:4989		16s rDNA	0	GAAGGCAGTAACTGTCG
303640	rrna_OTU:5034_3	rRNA	OTU:5034		16s rDNA	0	TCACACCGACAAGAAGGA
303641	rrna_OTU:5034_3_mm	rRNA	OTU:5034		16s rDNA	0	TCACACCGTCAAGAAGGA
303642	rrna_OTU:5050_18	rRNA	OTU:5050		16s rDNA	0	ACGACTGAACTGCAGTAG
303643	rrna_OTU:5050_18_mm	rRNA	OTU:5050		16s rDNA	0	ACGACTGATCTGCAGTAG
303644	rrna_OTU:5086_4	rRNA	OTU:5086		16s rDNA	0	GGTGGATGCCTGCGAA
303645	rrna_OTU:5086_4_mm	rRNA	OTU:5086		16s rDNA	0	GGTGGATCCCTGCGAA
303646	rrna_OTU:5090_13	rRNA	OTU:5090		16s rDNA	0	ATGAGGGGTCCGCCC
303647	rrna_OTU:5090_13_mm	rRNA	OTU:5090		16s rDNA	0	ATGAGGGCTCCGCCC
303648	rrna_OTU:5165_8	rRNA	OTU:5165		16s rDNA	0	TCCCAACGCGAGCAAC
303649	rrna_OTU:5165_8_mm	rRNA	OTU:5165		16s rDNA	0	TCCCAACCCGAGCAAC
303650	rrna_OTU:5012_9	rRNA	OTU:5012		16s rDNA	0	ATGAGGGGTCCGCCC
303651	rrna_OTU:5012_9_mm	rRNA	OTU:5012		16s rDNA	0	ATGAGGGCTCCGCCC
303652	rrna_OTU:5029_4	rRNA	OTU:5029		16s rDNA	0	GGAGTGCGCCAGAACG
303653	rrna_OTU:5029_4_mm	rRNA	OTU:5029		16s rDNA	0	GGAGTGCCCCAGAACG
303654	rrna_OTU:5005_5	rRNA	OTU:5005	Z94818.1 Bradyrhizobium genosp. I str. BDV5370	16s rDNA	0	GTGGTTGATCGATTAGTC
303655	rrna_OTU:5005_5_mm	rRNA	OTU:5005	Z94818.1 Bradyrhizobium genosp. I str. BDV5370	16s rDNA	0	GTGGTTGAACGATTAGTC
303656	rrna_OTU:5011_10	rRNA	OTU:5011		16s rDNA	0	ACACAGCGGGTTCTGCA
303657	rrna_OTU:5011_10_mm	rRNA	OTU:5011		16s rDNA	0	ACACAGCGCGTTCTGCA
303658	rrna_OTU:5031_3	rRNA	OTU:5031		16s rDNA	0	CATAGATTAGGGAAAGCGA
303659	rrna_OTU:5031_3_mm	rRNA	OTU:5031		16s rDNA	0	CATAGATTACGGAAAGCGA
303660	rrna_OTU:5116_2	rRNA	OTU:5116	AF013537.2 Pinyon Pine rhizosphere soil near Cosnino Arizona clone	16s rDNA	0	CAACAGGGGTAAGACTTC
303661	rrna_OTU:5116_2_mm	rRNA	OTU:5116	AF013537.2 Pinyon Pine rhizosphere soil near Cosnino Arizona clone	16s rDNA	0	CAACAGGGCTAAGACTTC
303662	rrna_OTU:5127_2	rRNA	OTU:5127	U07934.1 Mesorhizobium ciceri str. UPM-Ca7	16s rDNA	0	TCGACAAAGGCCGACAA
303663	rrna_OTU:5127_2_mm	rRNA	OTU:5127	U07934.1 Mesorhizobium ciceri str. UPM-Ca7	16s rDNA	0	TCGACAAACGCCGACAA
303664	rrna_OTU:5152_10	rRNA	OTU:5152	AF041445.1 Mesorhizobium sp. str. HL56	16s rDNA	0	CGGAAGCGGTGACCAC
303665	rrna_OTU:5152_10_mm	rRNA	OTU:5152	AF041445.1 Mesorhizobium sp. str. HL56	16s rDNA	0	CGGAAGCCGTGACCAC
303666	rrna_OTU:5167_8	rRNA	OTU:5167		16s rDNA	0	ACGACTGAACTGCAGTAG
303667	rrna_OTU:5167_8_mm	rRNA	OTU:5167		16s rDNA	0	ACGACTGATCTGCAGTAG
303668	rrna_OTU:5202_13	rRNA	OTU:5202		16s rDNA	0	AGGGGTCCGCCCTCT
303669	rrna_OTU:5202_13_mm	rRNA	OTU:5202		16s rDNA	0	AGGGGTCGGCCCTCT
303670	rrna_OTU:5207_1	rRNA	OTU:5207	X74915.1 Zoogloea ramigera	16s rDNA	0	CGTCTAAGAGTGCGCAAT
303671	rrna_OTU:5207_1_mm	rRNA	OTU:5207	X74915.1 Zoogloea ramigera	16s rDNA	0	CGTCTAAGTGTGCGCAAT
303672	rrna_OTU:5218_12	rRNA	OTU:5218	AF191738.1 Ensifer adhaerens str. ATCC 33499	16s rDNA	0	GGGTCATCGCGCGAAA
303673	rrna_OTU:5218_12_mm	rRNA	OTU:5218	AF191738.1 Ensifer adhaerens str. ATCC 33499	16s rDNA	0	GGGTCATGGCGCGAAA
303674	rrna_OTU:5219_2	rRNA	OTU:5219	AF191739.1 Ensifer adhaerens str. ATCC 33212	16s rDNA	0	GTCTGCGCTCGAGTAGA
303675	rrna_OTU:5219_2_mm	rRNA	OTU:5219	AF191739.1 Ensifer adhaerens str. ATCC 33212	16s rDNA	0	GTCTGCGCACGAGTAGA
303676	rrna_OTU:5238_6	rRNA	OTU:5238		16s rDNA	0	GAAGAAGGGATTCTTTTCT
303677	rrna_OTU:5238_6_mm	rRNA	OTU:5238		16s rDNA	0	GAAGAAGGGTTTCTTTTCT
303678	rrna_OTU:5132_10	rRNA	OTU:5132	U50168.1 Mesorhizobium sp.	16s rDNA	0	AACAGGCATCGTAACATCA
303679	rrna_OTU:5132_10_mm	rRNA	OTU:5132	U50168.1 Mesorhizobium sp.	16s rDNA	0	AACAGGCATGGTAACATCA
303680	rrna_OTU:5138_16	rRNA	OTU:5138		16s rDNA	0	CGGTCGAAGGTACCACA
303681	rrna_OTU:5138_16_mm	rRNA	OTU:5138		16s rDNA	0	CGGTCGAACGTACCACA
303682	rrna_OTU:4999_3	rRNA	OTU:4999		16s rDNA	0	ATGGCTAGCAGCGGAAC
303683	rrna_OTU:4999_3_mm	rRNA	OTU:4999		16s rDNA	0	ATGGCTAGGAGCGGAAC
303684	rrna_OTU:5013_12	rRNA	OTU:5013		16s rDNA	0	TGATGTCCCCATAGATTAG
303685	rrna_OTU:5013_12_mm	rRNA	OTU:5013		16s rDNA	0	TGATGTCCCGATAGATTAG
303686	rrna_OTU:5157_6	rRNA	OTU:5157	L38825.1 Mesorhizobium mediterraneum	16s rDNA	0	TGGTGGATGCCTGCGAA
303687	rrna_OTU:5157_6_mm	rRNA	OTU:5157	L38825.1 Mesorhizobium mediterraneum	16s rDNA	0	TGGTGGATCCCTGCGAA
303688	rrna_OTU:5048_3	rRNA	OTU:5048		16s rDNA	0	GGAACCATCCGAGAATG
303689	rrna_OTU:5048_3_mm	rRNA	OTU:5048		16s rDNA	0	GGAACCATGCGAGAATG
303690	rrna_OTU:5162_11	rRNA	OTU:5162	U71079.1 Mesorhizobium tianshanense str. -1BS	16s rDNA	0	ACTGAACTGCAGTAGGG
303691	rrna_OTU:5162_11_mm	rRNA	OTU:5162	U71079.1 Mesorhizobium tianshanense str. -1BS	16s rDNA	0	ACTGAACTCCAGTAGGG
303692	rrna_OTU:5004_4	rRNA	OTU:5004	Z94813.1 Bradyrhizobium genosp. D str. BDV5563	16s rDNA	0	AGTGGCGATGTGGTCCT
303693	rrna_OTU:5004_4_mm	rRNA	OTU:5004	Z94813.1 Bradyrhizobium genosp. D str. BDV5563	16s rDNA	0	AGTGGCGAAGTGGTCCT
303694	rrna_OTU:5028_7	rRNA	OTU:5028		16s rDNA	0	TCCCAACGCGAGCAAC
303695	rrna_OTU:5028_7_mm	rRNA	OTU:5028		16s rDNA	0	TCCCAACCCGAGCAAC
303696	rrna_OTU:5047_11	rRNA	OTU:5047		16s rDNA	0	ACACATCGGGTTCTGCA
303697	rrna_OTU:5047_11_mm	rRNA	OTU:5047		16s rDNA	0	ACACATCGCGTTCTGCA
303698	rrna_OTU:5057_8	rRNA	OTU:5057		16s rDNA	0	ACTGAACTGCAGTAGGG
303699	rrna_OTU:5057_8_mm	rRNA	OTU:5057		16s rDNA	0	ACTGAACTCCAGTAGGG
303700	rrna_OTU:5072_6	rRNA	OTU:5072		16s rDNA	0	CCTATGAATTGCGCAATC
303701	rrna_OTU:5072_6_mm	rRNA	OTU:5072		16s rDNA	0	CCTATGAAATGCGCAATC
303702	rrna_OTU:5174_5	rRNA	OTU:5174		16s rDNA	0	GCAGGGAGTCACAGTCA
303703	rrna_OTU:5174_5_mm	rRNA	OTU:5174		16s rDNA	0	GCAGGGAGACACAGTCA
303704	rrna_OTU:5175_2	rRNA	OTU:5175	L26166.1 Brucella melitensis	16s rDNA	0	CCTATTGCGAACGTAGG
303705	rrna_OTU:5175_2_mm	rRNA	OTU:5175	L26166.1 Brucella melitensis	16s rDNA	0	CCTATTGCCAACGTAGG
303706	rrna_OTU:5191_2	rRNA	OTU:5191		16s rDNA	0	AGTGGCGATGTGGTCCT
303707	rrna_OTU:5191_2_mm	rRNA	OTU:5191		16s rDNA	0	AGTGGCGAAGTGGTCCT
303708	rrna_OTU:5199_4	rRNA	OTU:5199		16s rDNA	0	GCAGGGAGTCACAGTCA
303709	rrna_OTU:5199_4_mm	rRNA	OTU:5199		16s rDNA	0	GCAGGGAGACACAGTCA
303710	rrna_OTU:5017_14	rRNA	OTU:5017		16s rDNA	0	TTCCGTGAGAGTTGAAAGT
303711	rrna_OTU:5017_14_mm	rRNA	OTU:5017		16s rDNA	0	TTCCGTGAGTGTTGAAAGT
303712	rrna_OTU:5049_3	rRNA	OTU:5049		16s rDNA	0	CGATGTGGACCTTAAGG
303713	rrna_OTU:5049_3_mm	rRNA	OTU:5049		16s rDNA	0	CGATGTGGTCCTTAAGG
303714	rrna_OTU:5052_5	rRNA	OTU:5052		16s rDNA	0	CGGTGGATGCCTGCGA
303715	rrna_OTU:5052_5_mm	rRNA	OTU:5052		16s rDNA	0	CGGTGGAAGCCTGCGA
303716	rrna_OTU:5056_4	rRNA	OTU:5056		16s rDNA	0	CCCAACTGTTAGGTTCTT
303717	rrna_OTU:5056_4_mm	rRNA	OTU:5056		16s rDNA	0	CCCAACTGATAGGTTCTT
303718	rrna_OTU:5077_8	rRNA	OTU:5077		16s rDNA	0	ATGAGGGGTCCGCCC
303719	rrna_OTU:5077_8_mm	rRNA	OTU:5077		16s rDNA	0	ATGAGGGCTCCGCCC
303720	rrna_OTU:5078_1	rRNA	OTU:5078		16s rDNA	0	CCCAACTGTTAGGTTCTT
303721	rrna_OTU:5078_1_mm	rRNA	OTU:5078		16s rDNA	0	CCCAACTGATAGGTTCTT
303722	rrna_OTU:5081_13	rRNA	OTU:5081		16s rDNA	0	AGCCGTGACAGGCCCA
303723	rrna_OTU:5081_13_mm	rRNA	OTU:5081		16s rDNA	0	AGCCGTGTCAGGCCCA
303724	rrna_OTU:5142_1	rRNA	OTU:5142		16s rDNA	0	ATCTAAGAGTGCGCAATGA
303725	rrna_OTU:5142_1_mm	rRNA	OTU:5142		16s rDNA	0	ATCTAAGAGAGCGCAATGA
303726	rrna_OTU:5159_1	rRNA	OTU:5159	AF159657.1 related to	16s rDNA	0	GCGGTGATACTTGGGC
303727	rrna_OTU:5159_1_mm	rRNA	OTU:5159	AF159657.1 related to	16s rDNA	0	GCGGTGAAACTTGGGC
303728	rrna_OTU:5172_7	rRNA	OTU:5172		16s rDNA	0	CTCCCAACGCGAGCAA
303729	rrna_OTU:5172_7_mm	rRNA	OTU:5172		16s rDNA	0	CTCCCAAGGCGAGCAA
303730	rrna_OTU:5184_8	rRNA	OTU:5184	U88442.1 Ochrobactrum anthropi str. LMG 3310	16s rDNA	0	ACCCCATAGATTAGGGTAA
303731	rrna_OTU:5184_8_mm	rRNA	OTU:5184	U88442.1 Ochrobactrum anthropi str. LMG 3310	16s rDNA	0	ACCCCATAGTTTAGGGTAA
303732	rrna_OTU:5189_3	rRNA	OTU:5189	L37584.1 Brucella canis	16s rDNA	0	CCTATGAATTGCGCAATC
303733	rrna_OTU:5189_3_mm	rRNA	OTU:5189	L37584.1 Brucella canis	16s rDNA	0	CCTATGAAATGCGCAATC
303734	rrna_OTU:5200_1	rRNA	OTU:5200		16s rDNA	0	CGTCTAAGAGTGCGCAAT
303735	rrna_OTU:5200_1_mm	rRNA	OTU:5200		16s rDNA	0	CGTCTAAGTGTGCGCAAT
303736	rrna_OTU:5215_3	rRNA	OTU:5215		16s rDNA	0	TAAGGCCTATTGCGAACG
303737	rrna_OTU:5215_3_mm	rRNA	OTU:5215		16s rDNA	0	TAAGGCCTTTTGCGAACG
303738	rrna_OTU:5230_11	rRNA	OTU:5230		16s rDNA	0	ACTGAACTGCAGTAGGG
303739	rrna_OTU:5230_11_mm	rRNA	OTU:5230		16s rDNA	0	ACTGAACTCCAGTAGGG
303740	rrna_OTU:270_3	rRNA	OTU:270		16s rDNA	0	CTGGTCGATGGCTAGCA
303741	rrna_OTU:270_3_mm	rRNA	OTU:270		16s rDNA	0	CTGGTCGAAGGCTAGCA
303742	rrna_OTU:471_3	rRNA	OTU:471		16s rDNA	0	GATGTGACCCTTAAGGTG
303743	rrna_OTU:471_3_mm	rRNA	OTU:471		16s rDNA	0	GATGTGACGCTTAAGGTG
303744	rrna_OTU:4991_2	rRNA	OTU:4991		16s rDNA	0	TAGCAGCGGAACCATCC
303745	rrna_OTU:4991_2_mm	rRNA	OTU:4991		16s rDNA	0	TAGCAGCGCAACCATCC
303746	rrna_OTU:4992_6	rRNA	OTU:4992		16s rDNA	0	GCGAAAGCGGCGACCA
303747	rrna_OTU:4992_6_mm	rRNA	OTU:4992		16s rDNA	0	GCGAAAGGGGCGACCA
303748	rrna_OTU:4993_14	rRNA	OTU:4993		16s rDNA	0	GATCTCACGGGTTGACTT
303749	rrna_OTU:4993_14_mm	rRNA	OTU:4993		16s rDNA	0	GATCTCACCGGTTGACTT
303750	rrna_OTU:4995_4	rRNA	OTU:4995	AF159438.1 Bradyrhizobium sp. str. Mm1-3	16s rDNA	0	CAGTCAAGTCCGGGTCA
303751	rrna_OTU:4995_4_mm	rRNA	OTU:4995	AF159438.1 Bradyrhizobium sp. str. Mm1-3	16s rDNA	0	CAGTCAAGACCGGGTCA
303752	rrna_OTU:4996_1	rRNA	OTU:4996		16s rDNA	0	GGGGCAAGCTGAACGTA
303753	rrna_OTU:4996_1_mm	rRNA	OTU:4996		16s rDNA	0	GGGGCAAGGTGAACGTA
303754	rrna_OTU:4997_14	rRNA	OTU:4997	AF159436.1 Bradyrhizobium sp. str. Pe1-3	16s rDNA	0	CGCTCTAAGCGCTGTAC
303755	rrna_OTU:4997_14_mm	rRNA	OTU:4997	AF159436.1 Bradyrhizobium sp. str. Pe1-3	16s rDNA	0	CGCTCTAACCGCTGTAC
303756	rrna_OTU:5002_10	rRNA	OTU:5002	Z94810.1 Bradyrhizobium genosp. K str. BDV5358	16s rDNA	0	ACGACTGAACTGCAGTAG
303757	rrna_OTU:5002_10_mm	rRNA	OTU:5002	Z94810.1 Bradyrhizobium genosp. K str. BDV5358	16s rDNA	0	ACGACTGATCTGCAGTAG
303758	rrna_OTU:5015_5	rRNA	OTU:5015		16s rDNA	0	ACCCCATAGATTAGGGTAA
303759	rrna_OTU:5015_5_mm	rRNA	OTU:5015		16s rDNA	0	ACCCCATAGTTTAGGGTAA
303760	rrna_OTU:5020_2	rRNA	OTU:5020		16s rDNA	0	CCTATTGCGAACGTAGG
303761	rrna_OTU:5020_2_mm	rRNA	OTU:5020		16s rDNA	0	CCTATTGCCAACGTAGG
303762	rrna_OTU:5025_3	rRNA	OTU:5025		16s rDNA	0	GGAGGGCGTGCGCCA
303763	rrna_OTU:5025_3_mm	rRNA	OTU:5025		16s rDNA	0	GGAGGGCCTGCGCCA
303764	rrna_OTU:5027_6	rRNA	OTU:5027		16s rDNA	0	CCTATGAATTGCGCAATC
303765	rrna_OTU:5027_6_mm	rRNA	OTU:5027		16s rDNA	0	CCTATGAAATGCGCAATC
303766	rrna_OTU:5030_5	rRNA	OTU:5030		16s rDNA	0	CCTATGAATTGCGCAATC
303767	rrna_OTU:5030_5_mm	rRNA	OTU:5030		16s rDNA	0	CCTATGAAATGCGCAATC
303768	rrna_OTU:5032_6	rRNA	OTU:5032		16s rDNA	0	CATAGGTAGCAAATGCCG
303769	rrna_OTU:5032_6_mm	rRNA	OTU:5032		16s rDNA	0	CATAGGTACCAAATGCCG
303770	rrna_OTU:5044_6	rRNA	OTU:5044		16s rDNA	0	CGGAACCATCCGAAAATG
303771	rrna_OTU:5044_6_mm	rRNA	OTU:5044		16s rDNA	0	CGGAACCAACCGAAAATG
303772	rrna_OTU:5058_2	rRNA	OTU:5058		16s rDNA	0	AGGAGTCGTATACCCCA
303773	rrna_OTU:5058_2_mm	rRNA	OTU:5058		16s rDNA	0	AGGAGTCGAATACCCCA
303774	rrna_OTU:5063_14	rRNA	OTU:5063		16s rDNA	0	CGTCAGCAGGGCATCA
303775	rrna_OTU:5063_14_mm	rRNA	OTU:5063		16s rDNA	0	CGTCAGCTGGGCATCA
303776	rrna_OTU:5064_11	rRNA	OTU:5064		16s rDNA	0	CGGGTTGAATTACTACCG
303777	rrna_OTU:5064_11_mm	rRNA	OTU:5064		16s rDNA	0	CGGGTTGATTTACTACCG
303778	rrna_OTU:5067_8	rRNA	OTU:5067	AB009205.1 rumen clone RFN49	16s rDNA	0	CAGTCAAGTCCGGGTCA
303779	rrna_OTU:5067_8_mm	rRNA	OTU:5067	AB009205.1 rumen clone RFN49	16s rDNA	0	CAGTCAAGACCGGGTCA
303780	rrna_OTU:5071_20	rRNA	OTU:5071		16s rDNA	0	CATTGCTGAAGCCCGTA
303781	rrna_OTU:5071_20_mm	rRNA	OTU:5071		16s rDNA	0	CATTGCTGTAGCCCGTA
303782	rrna_OTU:5074_2	rRNA	OTU:5074	D30791.1 Rhodobium marinum	16s rDNA	0	CCGAAACTGTCGTCTGAA
303783	rrna_OTU:5074_2_mm	rRNA	OTU:5074	D30791.1 Rhodobium marinum	16s rDNA	0	CCGAAACTCTCGTCTGAA
303784	rrna_OTU:5075_16	rRNA	OTU:5075		16s rDNA	0	GATCGCTAAGGCGGAAG
303785	rrna_OTU:5075_16_mm	rRNA	OTU:5075		16s rDNA	0	GATCGCTATGGCGGAAG
303786	rrna_OTU:5083_11	rRNA	OTU:5083	Y14160.1 Mesorhizobium loti str. LMG 6124	16s rDNA	0	TGATGTCCCCATAGATTAG
303787	rrna_OTU:5083_11_mm	rRNA	OTU:5083	Y14160.1 Mesorhizobium loti str. LMG 6124	16s rDNA	0	TGATGTCCCGATAGATTAG
303788	rrna_OTU:5084_2	rRNA	OTU:5084	Z94807.1 Mesorhizobium genosp. T str. BDV5908	16s rDNA	0	TGCCTCAATTCGAGGCG
303789	rrna_OTU:5084_2_mm	rRNA	OTU:5084	Z94807.1 Mesorhizobium genosp. T str. BDV5908	16s rDNA	0	TGCCTCAAATCGAGGCG
303790	rrna_OTU:5085_12	rRNA	OTU:5085	U50166.1 Mesorhizobium loti	16s rDNA	0	CCAAACAGTAGCCGTCA
303791	rrna_OTU:5085_12_mm	rRNA	OTU:5085	U50166.1 Mesorhizobium loti	16s rDNA	0	CCAAACAGAAGCCGTCA
303792	rrna_OTU:5087_3	rRNA	OTU:5087	AF146240.1 clone CLEAR-17	16s rDNA	0	ATGGCTAGCAGCGGAAC
303793	rrna_OTU:5087_3_mm	rRNA	OTU:5087	AF146240.1 clone CLEAR-17	16s rDNA	0	ATGGCTAGGAGCGGAAC
303794	rrna_OTU:5088_19	rRNA	OTU:5088	AF146237.1 clone CLEAR-13	16s rDNA	0	TCGGTTGAAGGTACCACA
303795	rrna_OTU:5088_19_mm	rRNA	OTU:5088	AF146237.1 clone CLEAR-13	16s rDNA	0	TCGGTTGATGGTACCACA
303796	rrna_OTU:5091_16	rRNA	OTU:5091	D13431.1 Mesorhizobium huakuii	16s rDNA	0	CGGAAGTACGTCCGCT
303797	rrna_OTU:5091_16_mm	rRNA	OTU:5091	D13431.1 Mesorhizobium huakuii	16s rDNA	0	CGGAAGTTCGTCCGCT
303798	rrna_OTU:5093_8	rRNA	OTU:5093	D12797.1 Mesorhizobium huakuii	16s rDNA	0	GTGGACGCCTGCGAAA
303799	rrna_OTU:5093_8_mm	rRNA	OTU:5093	D12797.1 Mesorhizobium huakuii	16s rDNA	0	GTGGACGGCTGCGAAA
303800	rrna_OTU:5103_11	rRNA	OTU:5103		16s rDNA	0	TCAGAGGGGGTCGCTT
303801	rrna_OTU:5103_11_mm	rRNA	OTU:5103		16s rDNA	0	TCAGAGGCGGTCGCTT
303802	rrna_OTU:5104_1	rRNA	OTU:5104	AJ011919.1 Roseospirillum parvum str. 930I	16s rDNA	0	AGCAAGCTGAACGTACAC
303803	rrna_OTU:5104_1_mm	rRNA	OTU:5104	AJ011919.1 Roseospirillum parvum str. 930I	16s rDNA	0	AGCAAGCTCAACGTACAC
303804	rrna_OTU:5118_4	rRNA	OTU:5118	AJ011330.1 Phyllobacterium myrsinacearum HM35	16s rDNA	0	TAGCAGCGGAACCATCC
303805	rrna_OTU:5118_4_mm	rRNA	OTU:5118	AJ011330.1 Phyllobacterium myrsinacearum HM35	16s rDNA	0	TAGCAGCGCAACCATCC
303806	rrna_OTU:5125_13	rRNA	OTU:5125	U50167.1 Mesorhizobium sp.	16s rDNA	0	AGAGATCTCACGGGTTGA
303807	rrna_OTU:5125_13_mm	rRNA	OTU:5125	U50167.1 Mesorhizobium sp.	16s rDNA	0	AGAGATCTGACGGGTTGA
303808	rrna_OTU:5126_1	rRNA	OTU:5126		16s rDNA	0	GATTAGTCTGCGCTCGA
303809	rrna_OTU:5126_1_mm	rRNA	OTU:5126		16s rDNA	0	GATTAGTCAGCGCTCGA
303810	rrna_OTU:5131_11	rRNA	OTU:5131	AF178964.1 root nodule isolate str. WSM1497	16s rDNA	0	GTGGCGTCATACGACTG
303811	rrna_OTU:5131_11_mm	rRNA	OTU:5131	AF178964.1 root nodule isolate str. WSM1497	16s rDNA	0	GTGGCGTCTTACGACTG
303812	rrna_OTU:5141_9	rRNA	OTU:5141	AF034798.1 Methylotrophic complete isolate str. IMB-1 IMB-1	16s rDNA	0	TGGGTCGTCTCGCGAAA
303813	rrna_OTU:5141_9_mm	rRNA	OTU:5141	AF034798.1 Methylotrophic complete isolate str. IMB-1 IMB-1	16s rDNA	0	TGGGTCGTGTCGCGAAA
303814	rrna_OTU:5145_10	rRNA	OTU:5145		16s rDNA	0	CCAAAAACCCTAACCGAG
303815	rrna_OTU:5145_10_mm	rRNA	OTU:5145		16s rDNA	0	CCAAAAACGCTAACCGAG
303816	rrna_OTU:5148_10	rRNA	OTU:5148		16s rDNA	0	ATGAGGGGTCCGCCC
303817	rrna_OTU:5148_10_mm	rRNA	OTU:5148		16s rDNA	0	ATGAGGGCTCCGCCC
303818	rrna_OTU:5151_13	rRNA	OTU:5151	X67229.2 Mesorhizobium loti	16s rDNA	0	GGCCGTCAGAGAGATCT
303819	rrna_OTU:5151_13_mm	rRNA	OTU:5151	X67229.2 Mesorhizobium loti	16s rDNA	0	GGCCGTCACAGAGATCT
303820	rrna_OTU:5153_5	rRNA	OTU:5153	U50164.1 Mesorhizobium loti	16s rDNA	0	ATGGCTAGCAGCGGAAC
303821	rrna_OTU:5153_5_mm	rRNA	OTU:5153	U50164.1 Mesorhizobium loti	16s rDNA	0	ATGGCTAGGAGCGGAAC
303822	rrna_OTU:5163_2	rRNA	OTU:5163	AF003376.1 Rhizobium sp. str. SH2672	16s rDNA	0	CCTATGAATTGCGCAATC
303823	rrna_OTU:5163_2_mm	rRNA	OTU:5163	AF003376.1 Rhizobium sp. str. SH2672	16s rDNA	0	CCTATGAAATGCGCAATC
303824	rrna_OTU:5169_4	rRNA	OTU:5169	L26169.1 Brucella suis	16s rDNA	0	GTCCCCATAGATTAGGGA
303825	rrna_OTU:5169_4_mm	rRNA	OTU:5169	L26169.1 Brucella suis	16s rDNA	0	GTCCCCATTGATTAGGGA
303826	rrna_OTU:5180_6	rRNA	OTU:5180	X54743.1 Solomonas fluorantheni str. DSM IDD 89-130	16s rDNA	0	ACTGAACTGCAGTAGGG
303827	rrna_OTU:5180_6_mm	rRNA	OTU:5180	X54743.1 Solomonas fluorantheni str. DSM IDD 89-130	16s rDNA	0	ACTGAACTCCAGTAGGG
303828	rrna_OTU:5187_11	rRNA	OTU:5187	AJ002812.1 Ochrobactrum sp. S1	16s rDNA	0	CATAGGTAGCAAATGCCG
303829	rrna_OTU:5187_11_mm	rRNA	OTU:5187	AJ002812.1 Ochrobactrum sp. S1	16s rDNA	0	CATAGGTACCAAATGCCG
303830	rrna_OTU:5188_3	rRNA	OTU:5188		16s rDNA	0	GCGCCGACGACCGTG
303831	rrna_OTU:5188_3_mm	rRNA	OTU:5188		16s rDNA	0	GCGCCGAGGACCGTG
303832	rrna_OTU:5194_3	rRNA	OTU:5194	AJ223456.1 Rhizobiales isolate SS5	16s rDNA	0	CGATGTGGACCTTAAGG
303833	rrna_OTU:5194_3_mm	rRNA	OTU:5194	AJ223456.1 Rhizobiales isolate SS5	16s rDNA	0	CGATGTGGTCCTTAAGG
303834	rrna_OTU:5197_6	rRNA	OTU:5197	U88440.1 Ochrobactrum anthropi str. LMG 3306	16s rDNA	0	GAACATCAAAGGTACCGG
303835	rrna_OTU:5197_6_mm	rRNA	OTU:5197	U88440.1 Ochrobactrum anthropi str. LMG 3306	16s rDNA	0	GAACATCATAGGTACCGG
303836	rrna_OTU:5204_2	rRNA	OTU:5204	X13695.1 Brucella abortus	16s rDNA	0	TTAATTAGAAAATGGGCACC
303837	rrna_OTU:5204_2_mm	rRNA	OTU:5204	X13695.1 Brucella abortus	16s rDNA	0	TTAATTAGATAATGGGCACC
303838	rrna_OTU:5205_4	rRNA	OTU:5205	D14255.1 Zoogloea ramigera	16s rDNA	0	TGGAAGGAGGGAGTGC
303839	rrna_OTU:5205_4_mm	rRNA	OTU:5205	D14255.1 Zoogloea ramigera	16s rDNA	0	TGGAAGGTGGGAGTGC
303840	rrna_OTU:5208_14	rRNA	OTU:5208		16s rDNA	0	GCTCGGTGCGGATCATA
303841	rrna_OTU:5208_14_mm	rRNA	OTU:5208		16s rDNA	0	GCTCGGTGGGGATCATA
303842	rrna_OTU:5211_4	rRNA	OTU:5211		16s rDNA	0	CTGCGAAATGCGGGTTAT
303843	rrna_OTU:5211_4_mm	rRNA	OTU:5211		16s rDNA	0	CTGCGAAAAGCGGGTTAT
303844	rrna_OTU:5220_5	rRNA	OTU:5220	D12783.1 Sinorhizobium meliloti	16s rDNA	0	GTCGGAAAGGCCCCAAT
303845	rrna_OTU:5220_5_mm	rRNA	OTU:5220	D12783.1 Sinorhizobium meliloti	16s rDNA	0	GTCGGAAACGCCCCAAT
303846	rrna_OTU:5186_7	rRNA	OTU:5186	U88444.1 Ochrobactrum anthropi str. LMG 2320	16s rDNA	0	CATAGATTAGGGAAAGCGA
303847	rrna_OTU:5186_7_mm	rRNA	OTU:5186	U88444.1 Ochrobactrum anthropi str. LMG 2320	16s rDNA	0	CATAGATTACGGAAAGCGA
303848	rrna_OTU:3534_14	rRNA	OTU:3534	U24591.1 Selaginella apoda	16s rDNA	0	TCTAAGGTTGAAGTACATCA
303849	rrna_OTU:3534_14_mm	rRNA	OTU:3534	U24591.1 Selaginella apoda	16s rDNA	0	TCTAAGGTTCAAGTACATCA
303850	rrna_OTU:5068_5	rRNA	OTU:5068		16s rDNA	0	CAGTATAGAAGGAGGAAC
303851	rrna_OTU:5068_5_mm	rRNA	OTU:5068		16s rDNA	0	CAGTATAGTAGGAGGAAC
303852	rrna_OTU:5206_3	rRNA	OTU:5206		16s rDNA	0	TAGAGATGCGTAAAGTGG
303853	rrna_OTU:5206_3_mm	rRNA	OTU:5206		16s rDNA	0	TAGAGATGGGTAAAGTGG
303854	rrna_OTU:5038_2	rRNA	OTU:5038		16s rDNA	0	AACGTGGGAGGCATAATG
303855	rrna_OTU:5038_2_mm	rRNA	OTU:5038		16s rDNA	0	AACGTGGGTGGCATAATG
303856	rrna_OTU:5164_9	rRNA	OTU:5164	D63836.1 Ochrobacterium sp. IFO12950	16s rDNA	0	TCCCAACGCGAGCAAC
303857	rrna_OTU:5164_9_mm	rRNA	OTU:5164	D63836.1 Ochrobacterium sp. IFO12950	16s rDNA	0	TCCCAACCCGAGCAAC
303858	rrna_OTU:770_11	rRNA	OTU:770	U82237.1 Thermococcus barophilus	16s rDNA	0	AGGTGGCGAACACGCC
303859	rrna_OTU:770_11_mm	rRNA	OTU:770	U82237.1 Thermococcus barophilus	16s rDNA	0	AGGTGGCCAACACGCC
303860	rrna_OTU:797_10	rRNA	OTU:797		16s rDNA	0	TGGAGCGCCGAAGCGA
303861	rrna_OTU:797_10_mm	rRNA	OTU:797		16s rDNA	0	TGGAGCGGCGAAGCGA
303862	rrna_OTU:1_6	rRNA	OTU:1		16s rDNA	0	AGTGGCGATGTGGTCCT
303863	rrna_OTU:1_6_mm	rRNA	OTU:1		16s rDNA	0	AGTGGCGAAGTGGTCCT
303864	rrna_OTU:639_14	rRNA	OTU:639	AB012051.1 alkaline saltern clone MSP9	16s rDNA	0	CTAATGATCGCTAAGGCT
303865	rrna_OTU:639_14_mm	rRNA	OTU:639	AB012051.1 alkaline saltern clone MSP9	16s rDNA	0	CTAATGATGGCTAAGGCT
303866	rrna_OTU:945_19	rRNA	OTU:945	U40813.1 Sulfolobus sp. LM	16s rDNA	0	AAGTCCATGCCAGCTGA
303867	rrna_OTU:945_19_mm	rRNA	OTU:945	U40813.1 Sulfolobus sp. LM	16s rDNA	0	AAGTCCATCCCAGCTGA
303868	rrna_OTU:962_8	rRNA	OTU:962		16s rDNA	0	TGGCGGATGCACGAGA
303869	rrna_OTU:962_8_mm	rRNA	OTU:962		16s rDNA	0	TGGCGGAAGCACGAGA
303870	rrna_OTU:136_17	rRNA	OTU:136	X99045.1 Methanobacterium subterraneum	16s rDNA	0	GCTTGACTCGGATGGAA
303871	rrna_OTU:136_17_mm	rRNA	OTU:136	X99045.1 Methanobacterium subterraneum	16s rDNA	0	GCTTGACTGGGATGGAA
303872	rrna_OTU:178_9	rRNA	OTU:178		16s rDNA	0	GACACGATCCCGAGGG
303873	rrna_OTU:178_9_mm	rRNA	OTU:178		16s rDNA	0	GACACGAACCCGAGGG
303874	rrna_OTU:193_12	rRNA	OTU:193		16s rDNA	0	CAAACGAGGGGTGCGA
303875	rrna_OTU:193_12_mm	rRNA	OTU:193		16s rDNA	0	CAAACGACGGGTGCGA
303876	rrna_OTU:563_5	rRNA	OTU:563		16s rDNA	0	GCATGAAGGGTCCGCC
303877	rrna_OTU:563_5_mm	rRNA	OTU:563		16s rDNA	0	GCATGAACGGTCCGCC
303878	rrna_OTU:678_7	rRNA	OTU:678	AB004877.1 Halococcus salifodinae	16s rDNA	0	GGCGGATGTGCGGGAA
303879	rrna_OTU:678_7_mm	rRNA	OTU:678	AB004877.1 Halococcus salifodinae	16s rDNA	0	GGCGGATCTGCGGGAA
303880	rrna_OTU:679_12	rRNA	OTU:679	AJ238897.1 Halococcus salifodinae	16s rDNA	0	GACCATTCCAAGAAGCG
303881	rrna_OTU:679_12_mm	rRNA	OTU:679	AJ238897.1 Halococcus salifodinae	16s rDNA	0	GACCATTCGAAGAAGCG
303882	rrna_OTU:753_11	rRNA	OTU:753	AF068824.2 hydrothermal vent clone VC2.1 Arc36	16s rDNA	0	ACTAGGCGCTAATGATCG
303883	rrna_OTU:753_11_mm	rRNA	OTU:753	AF068824.2 hydrothermal vent clone VC2.1 Arc36	16s rDNA	0	ACTAGGCGGTAATGATCG
303884	rrna_OTU:886_4	rRNA	OTU:886	AB007306.1 hot water habitat clone pUWA43	16s rDNA	0	GCAAATCCCGCACCTGA
303885	rrna_OTU:886_4_mm	rRNA	OTU:886	AB007306.1 hot water habitat clone pUWA43	16s rDNA	0	GCAAATCCGGCACCTGA
303886	rrna_OTU:941_5	rRNA	OTU:941	X90478.1 Sulfolobus solfataricus	16s rDNA	0	GCGGATGTGCGGGAAA
303887	rrna_OTU:941_5_mm	rRNA	OTU:941	X90478.1 Sulfolobus solfataricus	16s rDNA	0	GCGGATGAGCGGGAAA
303888	rrna_OTU:637_5	rRNA	OTU:637	M38280.1 Halobacterium halobium	16s rDNA	0	CGTCTGACGTTAGACTTG
303889	rrna_OTU:637_5_mm	rRNA	OTU:637	M38280.1 Halobacterium halobium	16s rDNA	0	CGTCTGACCTTAGACTTG
303890	rrna_OTU:965_4	rRNA	OTU:965		16s rDNA	0	TTAGGCCAAACGAGGGG
303891	rrna_OTU:965_4_mm	rRNA	OTU:965		16s rDNA	0	TTAGGCCATACGAGGGG
303892	rrna_OTU:124_8	rRNA	OTU:124		16s rDNA	0	TCCAGGTCTTTCGGTCA
303893	rrna_OTU:124_8_mm	rRNA	OTU:124		16s rDNA	0	TCCAGGTCATTCGGTCA
303894	rrna_OTU:335_9	rRNA	OTU:335		16s rDNA	0	CGTGGGAGTGTAGAGAC
303895	rrna_OTU:335_9_mm	rRNA	OTU:335		16s rDNA	0	CGTGGGAGAGTAGAGAC
303896	rrna_OTU:52_20	rRNA	OTU:52	AJ133624.1 hypersaline brine sediment clone KTK28A	16s rDNA	0	GCGTTTCGAGGGCCG
303897	rrna_OTU:52_20_mm	rRNA	OTU:52	AJ133624.1 hypersaline brine sediment clone KTK28A	16s rDNA	0	GCGTTTCCAGGGCCG
303898	rrna_OTU:688_10	rRNA	OTU:688	D63786.1 "Halorubrum trapanicum"	16s rDNA	0	TCCGGTTGCATGTAGCAA
303899	rrna_OTU:688_10_mm	rRNA	OTU:688	D63786.1 "Halorubrum trapanicum"	16s rDNA	0	TCCGGTTGGATGTAGCAA
303900	rrna_OTU:700_16	rRNA	OTU:700		16s rDNA	0	TACCTCAGCTCAACGTCT
303901	rrna_OTU:700_16_mm	rRNA	OTU:700		16s rDNA	0	TACCTCAGGTCAACGTCT
303902	rrna_OTU:720_5	rRNA	OTU:720	AJ224936.1 Ferroplasma acidophilum	16s rDNA	0	TTTCGCCAGTATCGGAAA
303903	rrna_OTU:720_5_mm	rRNA	OTU:720	AJ224936.1 Ferroplasma acidophilum	16s rDNA	0	TTTCGCCACTATCGGAAA
303904	rrna_OTU:813_1	rRNA	OTU:813		16s rDNA	0	CGCCATGCAAATAGCGC
303905	rrna_OTU:813_1_mm	rRNA	OTU:813		16s rDNA	0	CGCCATGCTAATAGCGC
303906	rrna_OTU:920_4	rRNA	OTU:920	AJ012645.2 Staphylothermus achaiicus	16s rDNA	0	GACCATTCCAAGAAGCG
303907	rrna_OTU:920_4_mm	rRNA	OTU:920	AJ012645.2 Staphylothermus achaiicus	16s rDNA	0	GACCATTCGAAGAAGCG
303908	rrna_OTU:996_15	rRNA	OTU:996		16s rDNA	0	AGATCCAAGGGGCTTCC
303909	rrna_OTU:996_15_mm	rRNA	OTU:996		16s rDNA	0	AGATCCAACGGGCTTCC
303910	rrna_OTU:2309_9	rRNA	OTU:2309	M62797.1 Flavobacterium aquatile	16s rDNA	0	CCGCACTGCCCGCCA
303911	rrna_OTU:2309_9_mm	rRNA	OTU:2309	M62797.1 Flavobacterium aquatile	16s rDNA	0	CCGCACTCCCCGCCA
303912	rrna_OTU:2313_6	rRNA	OTU:2313	AF170737.1 Gelidibacter sp. str. QSSC1-21	16s rDNA	0	AGACTGAGGGGTGTGGA
303913	rrna_OTU:2313_6_mm	rRNA	OTU:2313	AF170737.1 Gelidibacter sp. str. QSSC1-21	16s rDNA	0	AGACTGAGCGGTGTGGA
303914	rrna_OTU:2355_8	rRNA	OTU:2355	U85885.1 Polaribacter sp. str. IC063	16s rDNA	0	AGTCCCGAAGGTGTAGA
303915	rrna_OTU:2355_8_mm	rRNA	OTU:2355	U85885.1 Polaribacter sp. str. IC063	16s rDNA	0	AGTCCCGATGGTGTAGA
303916	rrna_OTU:2546_3	rRNA	OTU:2546	AF039294.1 Lewinella nigricans str. ATCC23147	16s rDNA	0	CCATCCAATGGATGCAC
303917	rrna_OTU:2546_3_mm	rRNA	OTU:2546	AF039294.1 Lewinella nigricans str. ATCC23147	16s rDNA	0	CCATCCAAAGGATGCAC
303918	rrna_OTU:7579_8	rRNA	OTU:7579		16s rDNA	0	TTGTACAGTTCACAACCATT
303919	rrna_OTU:7579_8_mm	rRNA	OTU:7579		16s rDNA	0	TTGTACAGTACACAACCATT
303920	rrna_OTU:4405_2	rRNA	OTU:4405		16s rDNA	0	GGTGACGACGGAGGG
303921	rrna_OTU:4405_2_mm	rRNA	OTU:4405		16s rDNA	0	GGTGACGTCGGAGGG
303922	rrna_OTU:38_4	rRNA	OTU:38		16s rDNA	0	TGGATCATAGGTAGCAAAT
303923	rrna_OTU:38_4_mm	rRNA	OTU:38		16s rDNA	0	TGGATCATACGTAGCAAAT
303924	rrna_OTU:620_4	rRNA	OTU:620		16s rDNA	0	CTGTCGGCACGTCGTG
303925	rrna_OTU:620_4_mm	rRNA	OTU:620		16s rDNA	0	CTGTCGGGACGTCGTG
303926	rrna_OTU:828_8	rRNA	OTU:828	AF118656.1 anoxic sediment clone pBRKC86	16s rDNA	0	GGTGGGGGCAGAATGG
303927	rrna_OTU:828_8_mm	rRNA	OTU:828	AF118656.1 anoxic sediment clone pBRKC86	16s rDNA	0	GGTGGGGCCAGAATGG
303928	rrna_OTU:830_7	rRNA	OTU:830	AB019721.1 hydrothermal vent clone pMC2A308	16s rDNA	0	TTAGGGAAAGCGAGGGG
303929	rrna_OTU:830_7_mm	rRNA	OTU:830	AB019721.1 hydrothermal vent clone pMC2A308	16s rDNA	0	TTAGGGAATGCGAGGGG
303930	rrna_OTU:516_8	rRNA	OTU:516	AJ238002.1 Methanimicrococcus blatticola	16s rDNA	0	GTATTTCCGGTACTACTGA
303931	rrna_OTU:516_8_mm	rRNA	OTU:516	AJ238002.1 Methanimicrococcus blatticola	16s rDNA	0	GTATTTCCGCTACTACTGA
303932	rrna_OTU:4222_2	rRNA	OTU:4222	AF107356.1 Borrelia recurrentis str. A4	16s rDNA	0	CCGGCAATGGAGTGGT
303933	rrna_OTU:4222_2_mm	rRNA	OTU:4222	AF107356.1 Borrelia recurrentis str. A4	16s rDNA	0	CCGGCAAAGGAGTGGT
303934	rrna_OTU:572_9	rRNA	OTU:572		16s rDNA	0	GCCCAACCGCTGGGA
303935	rrna_OTU:572_9_mm	rRNA	OTU:572		16s rDNA	0	GCCCAACGGCTGGGA
303936	rrna_OTU:314_7	rRNA	OTU:314	AF107105.1 Methanoculleus sp. str. MAB3	16s rDNA	0	CGGCGGACGCGCGG
303937	rrna_OTU:314_7_mm	rRNA	OTU:314	AF107105.1 Methanoculleus sp. str. MAB3	16s rDNA	0	CGGCGGTCGCGCGG
303938	rrna_OTU:6361_4	rRNA	OTU:6361	AB033326.1 Porphyrobacter sp. str. KK351	16s rDNA	0	CGCCACACATGTTCCG
303939	rrna_OTU:6361_4_mm	rRNA	OTU:6361	AB033326.1 Porphyrobacter sp. str. KK351	16s rDNA	0	CGCCACAGATGTTCCG
303940	rrna_OTU:6365_1	rRNA	OTU:6365	Y10678.1 Sandaracinobacter sibiricus	16s rDNA	0	CAATCGGCCCCGAAGAA
303941	rrna_OTU:6365_1_mm	rRNA	OTU:6365	Y10678.1 Sandaracinobacter sibiricus	16s rDNA	0	CAATCGGCGCCGAAGAA
303942	rrna_OTU:327_10	rRNA	OTU:327		16s rDNA	0	AAGCACTACACTGCCCG
303943	rrna_OTU:327_10_mm	rRNA	OTU:327		16s rDNA	0	AAGCACTAGACTGCCCG
303944	rrna_OTU:435_14	rRNA	OTU:435		16s rDNA	0	GTATTTAGTATGGCACCATT
303945	rrna_OTU:435_14_mm	rRNA	OTU:435		16s rDNA	0	GTATTTAGTTTGGCACCATT
303946	rrna_OTU:790_2	rRNA	OTU:790	U76534.1 Thermococcus zilligii	16s rDNA	0	GAGGCAAAATAGTTGCCG
303947	rrna_OTU:790_2_mm	rRNA	OTU:790	U76534.1 Thermococcus zilligii	16s rDNA	0	GAGGCAAATTAGTTGCCG
303948	rrna_OTU:87_5	rRNA	OTU:87		16s rDNA	0	CCAACGCGAGCAACGC
303949	rrna_OTU:87_5_mm	rRNA	OTU:87		16s rDNA	0	CCAACGCCAGCAACGC
303950	rrna_OTU:419_5	rRNA	OTU:419		16s rDNA	0	GCGATGTGGCTCTTAAG
303951	rrna_OTU:419_5_mm	rRNA	OTU:419		16s rDNA	0	GCGATGTGCCTCTTAAG
303952	rrna_OTU:6348_11	rRNA	OTU:6348		16s rDNA	0	CACGACTAGACGCTAATG
303953	rrna_OTU:6348_11_mm	rRNA	OTU:6348		16s rDNA	0	CACGACTACACGCTAATG
303954	rrna_OTU:6363_8	rRNA	OTU:6363	AF118020.1 Erythrobacter citreus str. RE35F/1	16s rDNA	0	AAAACAGTTGCCGTCAGA
303955	rrna_OTU:6363_8_mm	rRNA	OTU:6363	AF118020.1 Erythrobacter citreus str. RE35F/1	16s rDNA	0	AAAACAGTAGCCGTCAGA
303956	rrna_OTU:6455_7	rRNA	OTU:6455		16s rDNA	0	GTTAGAACGCTTCAAATGTA
303957	rrna_OTU:6455_7_mm	rRNA	OTU:6455		16s rDNA	0	GTTAGAACGGTTCAAATGTA
303958	rrna_OTU:654_16	rRNA	OTU:654	AB012056.1 alkaline saltern clone MSP17	16s rDNA	0	TGTGGTTCGTAGGTAGC
303959	rrna_OTU:654_16_mm	rRNA	OTU:654	AB012056.1 alkaline saltern clone MSP17	16s rDNA	0	TGTGGTTCCTAGGTAGC
303960	rrna_OTU:884_7	rRNA	OTU:884	AB007304.1 hot water habitat clone pOWA19	16s rDNA	0	GCCGTGGGCCCCTGA
303961	rrna_OTU:884_7_mm	rRNA	OTU:884	AB007304.1 hot water habitat clone pOWA19	16s rDNA	0	GCCGTGGCCCCCTGA
303962	rrna_OTU:924_4	rRNA	OTU:924		16s rDNA	0	ATGGCCCCATAGATTAGG
303963	rrna_OTU:924_4_mm	rRNA	OTU:924		16s rDNA	0	ATGGCCCCTTAGATTAGG
303964	rrna_OTU:938_1	rRNA	OTU:938	X90483.1 Sulfolobus solfataricus	16s rDNA	0	TTATTGGGGGCTTCCCC
303965	rrna_OTU:938_1_mm	rRNA	OTU:938	X90483.1 Sulfolobus solfataricus	16s rDNA	0	TTATTGGGCGCTTCCCC
303966	rrna_OTU:523_10	rRNA	OTU:523		16s rDNA	0	ACGAACGACTAGTCACTAA
303967	rrna_OTU:523_10_mm	rRNA	OTU:523		16s rDNA	0	ACGAACGACAAGTCACTAA
303968	rrna_OTU:100_8	rRNA	OTU:100		16s rDNA	0	GAAGAGAGCCATGGCAG
303969	rrna_OTU:100_8_mm	rRNA	OTU:100		16s rDNA	0	GAAGAGAGGCATGGCAG
303970	rrna_OTU:1014_2	rRNA	OTU:1014	X96689.1 humus layer Finnish forest soil clone FFSB2	16s rDNA	0	AAGCCCTGCAATAGGGG
303971	rrna_OTU:1014_2_mm	rRNA	OTU:1014	X96689.1 humus layer Finnish forest soil clone FFSB2	16s rDNA	0	AAGCCCTGGAATAGGGG
303972	rrna_OTU:102_19	rRNA	OTU:102		16s rDNA	0	TGTCCTCAGGAACGCCT
303973	rrna_OTU:102_19_mm	rRNA	OTU:102		16s rDNA	0	TGTCCTCACGAACGCCT
303974	rrna_OTU:1046_1	rRNA	OTU:1046		16s rDNA	0	AATGAGTGGGCAAACGGT
303975	rrna_OTU:1046_1_mm	rRNA	OTU:1046		16s rDNA	0	AATGAGTGCGCAAACGGT
303976	rrna_OTU:1047_6	rRNA	OTU:1047		16s rDNA	0	CGATGTGGACCTTAAGG
303977	rrna_OTU:1047_6_mm	rRNA	OTU:1047		16s rDNA	0	CGATGTGGTCCTTAAGG
303978	rrna_OTU:1049_6	rRNA	OTU:1049		16s rDNA	0	CGATGTGGACCTTAAGG
303979	rrna_OTU:1049_6_mm	rRNA	OTU:1049		16s rDNA	0	CGATGTGGTCCTTAAGG
303980	rrna_OTU:13_15	rRNA	OTU:13		16s rDNA	0	GAACGCTGGCATGAGG
303981	rrna_OTU:13_15_mm	rRNA	OTU:13		16s rDNA	0	GAACGCTCGCATGAGG
303982	rrna_OTU:347_1	rRNA	OTU:347	M96976.1 Trimyema sp. archaeal symbiont	16s rDNA	0	ATGGGGTGGTTGATCGAT
303983	rrna_OTU:347_1_mm	rRNA	OTU:347	M96976.1 Trimyema sp. archaeal symbiont	16s rDNA	0	ATGGGGTGCTTGATCGAT
303984	rrna_OTU:350_3	rRNA	OTU:350		16s rDNA	0	ACGCAATCGAAGCCGTG
303985	rrna_OTU:350_3_mm	rRNA	OTU:350		16s rDNA	0	ACGCAATCCAAGCCGTG
303986	rrna_OTU:37_4	rRNA	OTU:37	M36507.1 Methanococcus vannielii	16s rDNA	0	GAGAGTCCGGCCTATG
303987	rrna_OTU:37_4_mm	rRNA	OTU:37	M36507.1 Methanococcus vannielii	16s rDNA	0	GAGAGTCGGGCCTATG
303988	rrna_OTU:404_3	rRNA	OTU:404		16s rDNA	0	TCCGTCCTACAGTACGC
303989	rrna_OTU:404_3_mm	rRNA	OTU:404		16s rDNA	0	TCCGTCCTTCAGTACGC
303990	rrna_OTU:500_2	rRNA	OTU:500		16s rDNA	0	ATGGGGTGGTTGATCGAT
303991	rrna_OTU:500_2_mm	rRNA	OTU:500		16s rDNA	0	ATGGGGTGCTTGATCGAT
303992	rrna_OTU:517_16	rRNA	OTU:517		16s rDNA	0	TGCCGTCCCTAGCTATG
303993	rrna_OTU:517_16_mm	rRNA	OTU:517		16s rDNA	0	TGCCGTCCGTAGCTATG
303994	rrna_OTU:53_6	rRNA	OTU:53		16s rDNA	0	GAGCTGTCCTCAAATGC
303995	rrna_OTU:53_6_mm	rRNA	OTU:53		16s rDNA	0	GAGCTGTCGTCAAATGC
303996	rrna_OTU:569_5	rRNA	OTU:569		16s rDNA	0	CGGGTAACGCTTGTTAAG
303997	rrna_OTU:569_5_mm	rRNA	OTU:569		16s rDNA	0	CGGGTAACCCTTGTTAAG
303998	rrna_OTU:642_6	rRNA	OTU:642		16s rDNA	0	TGCGCCGCAACGCAG
303999	rrna_OTU:642_6_mm	rRNA	OTU:642		16s rDNA	0	TGCGCCGGAACGCAG
304000	rrna_OTU:66_15	rRNA	OTU:66		16s rDNA	0	GAACGCTGGCATGAGG
304001	rrna_OTU:66_15_mm	rRNA	OTU:66		16s rDNA	0	GAACGCTCGCATGAGG
304002	rrna_OTU:706_5	rRNA	OTU:706		16s rDNA	0	TGCCGTCCCTAGCTATG
304003	rrna_OTU:706_5_mm	rRNA	OTU:706		16s rDNA	0	TGCCGTCCGTAGCTATG
304004	rrna_OTU:834_8	rRNA	OTU:834	AF005762.2 clone Arc.119	16s rDNA	0	CGCCACACATGTTCCG
304005	rrna_OTU:834_8_mm	rRNA	OTU:834	AF005762.2 clone Arc.119	16s rDNA	0	CGCCACAGATGTTCCG
304006	rrna_OTU:897_6	rRNA	OTU:897		16s rDNA	0	TCAATCGGCCCCGAAG
304007	rrna_OTU:897_6_mm	rRNA	OTU:897		16s rDNA	0	TCAATCGCCCCCGAAG
304008	rrna_OTU:987_15	rRNA	OTU:987		16s rDNA	0	CAAGAAGCGCAACGCAG
304009	rrna_OTU:987_15_mm	rRNA	OTU:987		16s rDNA	0	CAAGAAGCCCAACGCAG
304010	rrna_OTU:990_19	rRNA	OTU:990		16s rDNA	0	CGCTCTAGCGCTGCCA
304011	rrna_OTU:990_19_mm	rRNA	OTU:990		16s rDNA	0	CGCTCTACCGCTGCCA
304012	rrna_OTU:113_7	rRNA	OTU:113		16s rDNA	0	AGGAGGTGCGCCGCAA
304013	rrna_OTU:113_7_mm	rRNA	OTU:113		16s rDNA	0	AGGAGGTCCGCCGCAA
304014	rrna_OTU:151_2	rRNA	OTU:151		16s rDNA	0	GGTTTCTACAGTACGCCA
304015	rrna_OTU:151_2_mm	rRNA	OTU:151		16s rDNA	0	GGTTTCTAGAGTACGCCA
304016	rrna_OTU:588_8	rRNA	OTU:588		16s rDNA	0	GCTGTGGTTCGTGGGTA
304017	rrna_OTU:588_8_mm	rRNA	OTU:588		16s rDNA	0	GCTGTGGTACGTGGGTA
304018	rrna_OTU:704_12	rRNA	OTU:704		16s rDNA	0	TAACATCGTGCACACATC
304019	rrna_OTU:704_12_mm	rRNA	OTU:704		16s rDNA	0	TAACATCGAGCACACATC
304020	rrna_OTU:1040_10	rRNA	OTU:1040		16s rDNA	0	TGCAGCCTGAATCAACC
304021	rrna_OTU:1040_10_mm	rRNA	OTU:1040		16s rDNA	0	TGCAGCCTCAATCAACC
304022	rrna_OTU:105_7	rRNA	OTU:105		16s rDNA	0	CGATGTGACCCTTAAGG
304023	rrna_OTU:105_7_mm	rRNA	OTU:105		16s rDNA	0	CGATGTGAGCCTTAAGG
304024	rrna_OTU:176_7	rRNA	OTU:176		16s rDNA	0	GAAGAGAGCCATGGCAG
304025	rrna_OTU:176_7_mm	rRNA	OTU:176		16s rDNA	0	GAAGAGAGGCATGGCAG
304026	rrna_OTU:201_9	rRNA	OTU:201	AF050614.1 contaminated aquifer clone WCHA1-57	16s rDNA	0	GGCAGTTCGTATCCTTTAT
304027	rrna_OTU:201_9_mm	rRNA	OTU:201	AF050614.1 contaminated aquifer clone WCHA1-57	16s rDNA	0	GGCAGTTCGAATCCTTTAT
304028	rrna_OTU:204_1	rRNA	OTU:204		16s rDNA	0	GCGGCGGTCGCAAGTA
304029	rrna_OTU:204_1_mm	rRNA	OTU:204		16s rDNA	0	GCGGCGGACGCAAGTA
304030	rrna_OTU:208_8	rRNA	OTU:208		16s rDNA	0	ATGAGATCGGAGGGTCA
304031	rrna_OTU:208_8_mm	rRNA	OTU:208		16s rDNA	0	ATGAGATCCGAGGGTCA
304032	rrna_OTU:209_2	rRNA	OTU:209		16s rDNA	0	GCGGGAGAGTCCGGC
304033	rrna_OTU:209_2_mm	rRNA	OTU:209		16s rDNA	0	GCGGGAGTGTCCGGC
304034	rrna_OTU:271_10	rRNA	OTU:271		16s rDNA	0	GTGTCTCAATCGGCACC
304035	rrna_OTU:271_10_mm	rRNA	OTU:271		16s rDNA	0	GTGTCTCATTCGGCACC
304036	rrna_OTU:274_1	rRNA	OTU:274		16s rDNA	0	GAGAGTCCGGCCTATG
304037	rrna_OTU:274_1_mm	rRNA	OTU:274		16s rDNA	0	GAGAGTCGGGCCTATG
304038	rrna_OTU:386_10	rRNA	OTU:386		16s rDNA	0	ATGCGGGTTATTAAGGCTT
304039	rrna_OTU:386_10_mm	rRNA	OTU:386		16s rDNA	0	ATGCGGGTTTTTAAGGCTT
304040	rrna_OTU:396_2	rRNA	OTU:396		16s rDNA	0	AATGAGTGGGCAAACGGT
304041	rrna_OTU:396_2_mm	rRNA	OTU:396		16s rDNA	0	AATGAGTGCGCAAACGGT
304042	rrna_OTU:401_3	rRNA	OTU:401		16s rDNA	0	CTCGCGTTAAGGGTCCA
304043	rrna_OTU:401_3_mm	rRNA	OTU:401		16s rDNA	0	CTCGCGTTTAGGGTCCA
304044	rrna_OTU:508_4	rRNA	OTU:508		16s rDNA	0	ATCCTGATGGTCCCATAG
304045	rrna_OTU:508_4_mm	rRNA	OTU:508		16s rDNA	0	ATCCTGATCGTCCCATAG
304046	rrna_OTU:541_6	rRNA	OTU:541		16s rDNA	0	GCGGAAGCGGTGACC
304047	rrna_OTU:541_6_mm	rRNA	OTU:541		16s rDNA	0	GCGGAAGGGGTGACC
304048	rrna_OTU:548_14	rRNA	OTU:548		16s rDNA	0	GAACGCTGGCATGAGG
304049	rrna_OTU:548_14_mm	rRNA	OTU:548		16s rDNA	0	GAACGCTCGCATGAGG
304050	rrna_OTU:582_10	rRNA	OTU:582		16s rDNA	0	GCAAACGAGGGGATCGA
304051	rrna_OTU:582_10_mm	rRNA	OTU:582		16s rDNA	0	GCAAACGACGGGATCGA
304052	rrna_OTU:591_13	rRNA	OTU:591		16s rDNA	0	TGACATCCCCAGCTGTG
304053	rrna_OTU:591_13_mm	rRNA	OTU:591		16s rDNA	0	TGACATCCGCAGCTGTG
304054	rrna_OTU:6335_10	rRNA	OTU:6335	M59062.1 Erythrobacter longus	16s rDNA	0	TACATCAGCTCAACGTCT
304055	rrna_OTU:6335_10_mm	rRNA	OTU:6335	M59062.1 Erythrobacter longus	16s rDNA	0	TACATCAGGTCAACGTCT
304056	rrna_OTU:6350_6	rRNA	OTU:6350	AB033327.1 Porphyrobacter neustonensis	16s rDNA	0	ACGAGGGGATCGAAAGC
304057	rrna_OTU:6350_6_mm	rRNA	OTU:6350	AB033327.1 Porphyrobacter neustonensis	16s rDNA	0	ACGAGGGGTTCGAAAGC
304058	rrna_OTU:6353_13	rRNA	OTU:6353	AB002654.1 deepest sea mud Mariana Trench clone	16s rDNA	0	ACGGTAATGATCGCTAAG
304059	rrna_OTU:6353_13_mm	rRNA	OTU:6353	AB002654.1 deepest sea mud Mariana Trench clone	16s rDNA	0	ACGGTAATCATCGCTAAG
304060	rrna_OTU:6356_2	rRNA	OTU:6356		16s rDNA	0	GGTGACGACGGAGGG
304061	rrna_OTU:6356_2_mm	rRNA	OTU:6356		16s rDNA	0	GGTGACGTCGGAGGG
304062	rrna_OTU:6364_8	rRNA	OTU:6364	AJ223452.1 Porphyrobacter sp. 4b	16s rDNA	0	ACTAGACGGTAATGATCG
304063	rrna_OTU:6364_8_mm	rRNA	OTU:6364	AJ223452.1 Porphyrobacter sp. 4b	16s rDNA	0	ACTAGACGCTAATGATCG
304064	rrna_OTU:6366_3	rRNA	OTU:6366		16s rDNA	0	GAACGCTGGCATGAGG
304065	rrna_OTU:6366_3_mm	rRNA	OTU:6366		16s rDNA	0	GAACGCTCGCATGAGG
304066	rrna_OTU:6368_3	rRNA	OTU:6368		16s rDNA	0	GAACGCTGGCATGAGG
304067	rrna_OTU:6368_3_mm	rRNA	OTU:6368		16s rDNA	0	GAACGCTCGCATGAGG
304068	rrna_OTU:6378_9	rRNA	OTU:6378	L06170.1 Neisseria canis	16s rDNA	0	TTGACTCCGGCCGAAAAA
304069	rrna_OTU:6378_9_mm	rRNA	OTU:6378	L06170.1 Neisseria canis	16s rDNA	0	TTGACTCCCGCCGAAAAA
304070	rrna_OTU:6390_4	rRNA	OTU:6390		16s rDNA	0	GGATGGTTGATCGATTAG
304071	rrna_OTU:6390_4_mm	rRNA	OTU:6390		16s rDNA	0	GGATGGTTCATCGATTAG
304072	rrna_OTU:6405_8	rRNA	OTU:6405		16s rDNA	0	GAACGCTGGCATGAGG
304073	rrna_OTU:6405_8_mm	rRNA	OTU:6405		16s rDNA	0	GAACGCTCGCATGAGG
304074	rrna_OTU:6407_4	rRNA	OTU:6407		16s rDNA	0	CAGTCCCAAAGGGGGTA
304075	rrna_OTU:6407_4_mm	rRNA	OTU:6407		16s rDNA	0	CAGTCCCATAGGGGGTA
304076	rrna_OTU:6410_6	rRNA	OTU:6410		16s rDNA	0	GAACGCTGGCATGAGG
304077	rrna_OTU:6410_6_mm	rRNA	OTU:6410		16s rDNA	0	GAACGCTCGCATGAGG
304078	rrna_OTU:6412_3	rRNA	OTU:6412		16s rDNA	0	GAGCATAATGGCGCCGA
304079	rrna_OTU:6412_3_mm	rRNA	OTU:6412		16s rDNA	0	GAGCATAAAGGCGCCGA
304080	rrna_OTU:6421_10	rRNA	OTU:6421		16s rDNA	0	CACGACTAGACGCTAATG
304081	rrna_OTU:6421_10_mm	rRNA	OTU:6421		16s rDNA	0	CACGACTACACGCTAATG
304082	rrna_OTU:6424_8	rRNA	OTU:6424		16s rDNA	0	CTAGGTGCTAATGATCGC
304083	rrna_OTU:6424_8_mm	rRNA	OTU:6424		16s rDNA	0	CTAGGTGCAAATGATCGC
304084	rrna_OTU:6425_2	rRNA	OTU:6425		16s rDNA	0	AGTCCGGCCGATGGCT
304085	rrna_OTU:6425_2_mm	rRNA	OTU:6425		16s rDNA	0	AGTCCGGGCGATGGCT
304086	rrna_OTU:6429_10	rRNA	OTU:6429		16s rDNA	0	GAGGGCGTGAGATCGG
304087	rrna_OTU:6429_10_mm	rRNA	OTU:6429		16s rDNA	0	GAGGGCGAGAGATCGG
304088	rrna_OTU:6438_3	rRNA	OTU:6438		16s rDNA	0	ACGCAGAACGCTGAAAGA
304089	rrna_OTU:6438_3_mm	rRNA	OTU:6438		16s rDNA	0	ACGCAGAAGGCTGAAAGA
304090	rrna_OTU:867_19	rRNA	OTU:867		16s rDNA	0	GCGAAACATGGCTGGTAA
304091	rrna_OTU:867_19_mm	rRNA	OTU:867		16s rDNA	0	GCGAAACAAGGCTGGTAA
304092	rrna_OTU:89_7	rRNA	OTU:89		16s rDNA	0	CTCAAATGCTGGGCTTC
304093	rrna_OTU:89_7_mm	rRNA	OTU:89		16s rDNA	0	CTCAAATGGTGGGCTTC
304094	rrna_OTU:893_9	rRNA	OTU:893		16s rDNA	0	CGATGTGGACCTTAAGG
304095	rrna_OTU:893_9_mm	rRNA	OTU:893		16s rDNA	0	CGATGTGGTCCTTAAGG
304096	rrna_OTU:964_7	rRNA	OTU:964	AB010957.1 "Sulfolobus yangmingensis"	16s rDNA	0	GAAATGCGGGTCATTAAG
304097	rrna_OTU:964_7_mm	rRNA	OTU:964	AB010957.1 "Sulfolobus yangmingensis"	16s rDNA	0	GAAATGCGCGTCATTAAG
304098	rrna_OTU:994_3	rRNA	OTU:994		16s rDNA	0	GGCAATGGGGTGGTTG
304099	rrna_OTU:994_3_mm	rRNA	OTU:994		16s rDNA	0	GGCAATGCGGTGGTTG
304100	rrna_OTU:1052_11	rRNA	OTU:1052	AF119130.1 deep-sea sediments NW Atlantic Ocean Continental Rise depth 2600 m clone	16s rDNA	0	GAGGCAAAATAGTTGCCG
304101	rrna_OTU:1052_11_mm	rRNA	OTU:1052	AF119130.1 deep-sea sediments NW Atlantic Ocean Continental Rise depth 2600 m clone	16s rDNA	0	GAGGCAAATTAGTTGCCG
304102	rrna_OTU:6414_4	rRNA	OTU:6414		16s rDNA	0	ATGTGGCCCTTAAGGTG
304103	rrna_OTU:6414_4_mm	rRNA	OTU:6414		16s rDNA	0	ATGTGGCCGTTAAGGTG
304104	rrna_OTU:6371_2	rRNA	OTU:6371		16s rDNA	0	GCGGAACCATCCGGCA
304105	rrna_OTU:6371_2_mm	rRNA	OTU:6371		16s rDNA	0	GCGGAACGATCCGGCA
304106	rrna_OTU:877_6	rRNA	OTU:877	AB005296.1 Thermocladium modestius	16s rDNA	0	ATGGCCCCATAGATTAGG
304107	rrna_OTU:877_6_mm	rRNA	OTU:877	AB005296.1 Thermocladium modestius	16s rDNA	0	ATGGCCCCTTAGATTAGG
304108	rrna_OTU:6345_6	rRNA	OTU:6345	AB016518.1 Porphyrobacter sp. str. MBIC3897 GT1-4	16s rDNA	0	GTAGGGGTGGAAGGAGA
304109	rrna_OTU:6345_6_mm	rRNA	OTU:6345	AB016518.1 Porphyrobacter sp. str. MBIC3897 GT1-4	16s rDNA	0	GTAGGGGTCGAAGGAGA
304110	rrna_OTU:6359_7	rRNA	OTU:6359	M96744.1 Erythrobacter longus	16s rDNA	0	AACGTCTGACGTTAGGC
304111	rrna_OTU:6359_7_mm	rRNA	OTU:6359	M96744.1 Erythrobacter longus	16s rDNA	0	AACGTCTGTCGTTAGGC
304112	rrna_OTU:6362_3	rRNA	OTU:6362	AB019044.1 str. MBIC1402 PJC24	16s rDNA	0	GTAGGGGTGGAAGGAGA
304113	rrna_OTU:6362_3_mm	rRNA	OTU:6362	AB019044.1 str. MBIC1402 PJC24	16s rDNA	0	GTAGGGGTCGAAGGAGA
304114	rrna_OTU:6423_2	rRNA	OTU:6423		16s rDNA	0	CAATCGGCCCCGAAGAA
304115	rrna_OTU:6423_2_mm	rRNA	OTU:6423		16s rDNA	0	CAATCGGCGCCGAAGAA
304116	rrna_OTU:734_5	rRNA	OTU:734	U11042.1 Archaebacterium clone OARB	16s rDNA	0	GGTGACGACGGAGGG
304117	rrna_OTU:734_5_mm	rRNA	OTU:734	U11042.1 Archaebacterium clone OARB	16s rDNA	0	GGTGACGTCGGAGGG
304118	rrna_OTU:6329_1	rRNA	OTU:6329	AB015049.1 Sphingomonas sp. str. MBIC3365 Y5	16s rDNA	0	GCGCGGCGGTCGCA
304119	rrna_OTU:6329_1_mm	rRNA	OTU:6329	AB015049.1 Sphingomonas sp. str. MBIC3365 Y5	16s rDNA	0	GCGCGGGGGTCGCA
304120	rrna_OTU:6357_8	rRNA	OTU:6357		16s rDNA	0	GAACGCTGGCATGAGG
304121	rrna_OTU:6357_8_mm	rRNA	OTU:6357		16s rDNA	0	GAACGCTCGCATGAGG
304122	rrna_OTU:6367_2	rRNA	OTU:6367	U89333.1 Microvirgula aerodenitrificans str. Sgly2	16s rDNA	0	AAAGTCACGGTCACACC
304123	rrna_OTU:6367_2_mm	rRNA	OTU:6367	U89333.1 Microvirgula aerodenitrificans str. Sgly2	16s rDNA	0	AAAGTCACCGTCACACC
304124	rrna_OTU:6375_5	rRNA	OTU:6375	L06174.1 Vitreoscilla stercoraria	16s rDNA	0	GGATGGTTGATCGATTAG
304125	rrna_OTU:6375_5_mm	rRNA	OTU:6375	L06174.1 Vitreoscilla stercoraria	16s rDNA	0	GGATGGTTCATCGATTAG
304126	rrna_OTU:6386_19	rRNA	OTU:6386		16s rDNA	0	GGGAGCGCCCAAGCG
304127	rrna_OTU:6386_19_mm	rRNA	OTU:6386		16s rDNA	0	GGGAGCGGCCAAGCG
304128	rrna_OTU:6426_9	rRNA	OTU:6426		16s rDNA	0	AGGACTATAGATGCGTAAA
304129	rrna_OTU:6426_9_mm	rRNA	OTU:6426		16s rDNA	0	AGGACTATACATGCGTAAA
304130	rrna_OTU:6444_2	rRNA	OTU:6444		16s rDNA	0	GCCCGAATACGCCATAAT
304131	rrna_OTU:6444_2_mm	rRNA	OTU:6444		16s rDNA	0	GCCCGAATTCGCCATAAT
304132	rrna_OTU:6381_15	rRNA	OTU:6381		16s rDNA	0	TCCTGCCGAAACTCCTAA
304133	rrna_OTU:6381_15_mm	rRNA	OTU:6381		16s rDNA	0	TCCTGCCGTAACTCCTAA
304134	rrna_OTU:6384_15	rRNA	OTU:6384		16s rDNA	0	GCAACGCTGGGTAACAT
304135	rrna_OTU:6384_15_mm	rRNA	OTU:6384		16s rDNA	0	GCAACGCTCGGTAACAT
304136	rrna_OTU:6389_16	rRNA	OTU:6389		16s rDNA	0	CCAACGCTGGGTGACA
304137	rrna_OTU:6389_16_mm	rRNA	OTU:6389		16s rDNA	0	CCAACGCAGGGTGACA
304138	rrna_OTU:6422_7	rRNA	OTU:6422		16s rDNA	0	GATAGGTTCTCCACGTCA
304139	rrna_OTU:6422_7_mm	rRNA	OTU:6422		16s rDNA	0	GATAGGTTGTCCACGTCA
304140	rrna_OTU:4304_3	rRNA	OTU:4304	AJ224142.1 Borrelia sp. NE49	16s rDNA	0	GTCCCAAAGGGGGTAAC
304141	rrna_OTU:4304_3_mm	rRNA	OTU:4304	AJ224142.1 Borrelia sp. NE49	16s rDNA	0	GTCCCAAACGGGGTAAC
304142	rrna_OTU:4056_16	rRNA	OTU:4056	AJ009481.1 TCB-transforming consortium clone SJA-102	16s rDNA	0	ACTCTATCTGAAATCCACTA
304143	rrna_OTU:4056_16_mm	rRNA	OTU:4056	AJ009481.1 TCB-transforming consortium clone SJA-102	16s rDNA	0	ACTCTATCTCAAATCCACTA
304144	rrna_OTU:3933_12	rRNA	OTU:3933		16s rDNA	0	AGGTACAGTTCTGGACCA
304145	rrna_OTU:3933_12_mm	rRNA	OTU:3933		16s rDNA	0	AGGTACAGATCTGGACCA
304146	rrna_OTU:3807_9	rRNA	OTU:3807	X93926.1 Spirochaeta asiatica	16s rDNA	0	GGCAGTTAAGAAAACTCAA
304147	rrna_OTU:3807_9_mm	rRNA	OTU:3807	X93926.1 Spirochaeta asiatica	16s rDNA	0	GGCAGTTAACAAAACTCAA
304148	rrna_OTU:4008_1	rRNA	OTU:4008	AF157107.1 spirochete clone R5-B26	16s rDNA	0	TTTACTGAATTGTAAGGCG
304149	rrna_OTU:4008_1_mm	rRNA	OTU:4008	AF157107.1 spirochete clone R5-B26	16s rDNA	0	TTTACTGAAATGTAAGGCG
304150	rrna_OTU:2393_6	rRNA	OTU:2393		16s rDNA	0	ATCCTGATGGTCCCATAG
304151	rrna_OTU:2393_6_mm	rRNA	OTU:2393		16s rDNA	0	ATCCTGATCGTCCCATAG
304152	rrna_OTU:2474_11	rRNA	OTU:2474		16s rDNA	0	GCGTAATAGACGCCGTC
304153	rrna_OTU:2474_11_mm	rRNA	OTU:2474		16s rDNA	0	GCGTAATACACGCCGTC
304154	rrna_OTU:2343_9	rRNA	OTU:2343		16s rDNA	0	TGTGGACAGTTCATGTCAA
304155	rrna_OTU:2343_9_mm	rRNA	OTU:2343		16s rDNA	0	TGTGGACAGATCATGTCAA
304156	rrna_OTU:141_8	rRNA	OTU:141	AB026925.1 Methanobrevibacter sp. HW3	16s rDNA	0	AATTACGACCGTTGATTTTC
304157	rrna_OTU:141_8_mm	rRNA	OTU:141	AB026925.1 Methanobrevibacter sp. HW3	16s rDNA	0	AATTACGACGGTTGATTTTC
304158	rrna_OTU:2433_6	rRNA	OTU:2433		16s rDNA	0	GCGTAGAGTCGCAGTCA
304159	rrna_OTU:2433_6_mm	rRNA	OTU:2433		16s rDNA	0	GCGTAGAGACGCAGTCA
304160	rrna_OTU:3405_8	rRNA	OTU:3405		16s rDNA	0	TTACGAGGGGGGCTTC
304161	rrna_OTU:3405_8_mm	rRNA	OTU:3405		16s rDNA	0	TTACGAGCGGGGCTTC
304162	rrna_OTU:3447_8	rRNA	OTU:3447	M82860.1 Olisthodiscus luteus -- chloroplast	16s rDNA	0	GAAGTACGTCCGCTCAA
304163	rrna_OTU:3447_8_mm	rRNA	OTU:3447	M82860.1 Olisthodiscus luteus -- chloroplast	16s rDNA	0	GAAGTACGACCGCTCAA
304164	rrna_OTU:3853_8	rRNA	OTU:3853	AF033304.1 Treponema sp. Smibert-2 7::D96NR3 str. D96NR-3	16s rDNA	0	GGCGGATGTGCGGGA
304165	rrna_OTU:3853_8_mm	rRNA	OTU:3853	AF033304.1 Treponema sp. Smibert-2 7::D96NR3 str. D96NR-3	16s rDNA	0	GGCGGATCTGCGGGA
304166	rrna_OTU:3862_12	rRNA	OTU:3862	AF068335.1 termite gut homogenate clone RFS12	16s rDNA	0	GGGCGGAAGGAGGCC
304167	rrna_OTU:3862_12_mm	rRNA	OTU:3862	AF068335.1 termite gut homogenate clone RFS12	16s rDNA	0	GGGCGGATGGAGGCC
304168	rrna_OTU:3938_8	rRNA	OTU:3938		16s rDNA	0	TGACAAAAAAACTCTAAACGA
304169	rrna_OTU:3938_8_mm	rRNA	OTU:3938		16s rDNA	0	TGACAAAAAATCTCTAAACGA
304170	rrna_OTU:3989_3	rRNA	OTU:3989		16s rDNA	0	TCAGGTCGATGTGTAGTA
304171	rrna_OTU:3989_3_mm	rRNA	OTU:3989		16s rDNA	0	TCAGGTCGTTGTGTAGTA
304172	rrna_OTU:4033_7	rRNA	OTU:4033		16s rDNA	0	GGTGGTGGACATAGGGA
304173	rrna_OTU:4033_7_mm	rRNA	OTU:4033		16s rDNA	0	GGTGGTGGTCATAGGGA
304174	rrna_OTU:4043_8	rRNA	OTU:4043	X89050.1 termite hindgut clone mpsp2	16s rDNA	0	TTAGGCTTGACTCTGACAA
304175	rrna_OTU:4043_8_mm	rRNA	OTU:4043	X89050.1 termite hindgut clone mpsp2	16s rDNA	0	TTAGGCTTGTCTCTGACAA
304176	rrna_OTU:4052_4	rRNA	OTU:4052		16s rDNA	0	CCGAATAAGTAACTTATTGC
304177	rrna_OTU:4052_4_mm	rRNA	OTU:4052		16s rDNA	0	CCGAATAAGAAACTTATTGC
304178	rrna_OTU:4059_4	rRNA	OTU:4059		16s rDNA	0	AAACCCGGCATAGAGTC
304179	rrna_OTU:4059_4_mm	rRNA	OTU:4059		16s rDNA	0	AAACCCGGGATAGAGTC
304180	rrna_OTU:4105_10	rRNA	OTU:4105		16s rDNA	0	TTAGGCTTGACTCTGACAA
304181	rrna_OTU:4105_10_mm	rRNA	OTU:4105		16s rDNA	0	TTAGGCTTGTCTCTGACAA
304182	rrna_OTU:4536_2	rRNA	OTU:4536	AF159662.1 related to	16s rDNA	0	AAGTAGTGAGTGCGCCG
304183	rrna_OTU:4536_2_mm	rRNA	OTU:4536	AF159662.1 related to	16s rDNA	0	AAGTAGTGTGTGCGCCG
304184	rrna_OTU:546_4	rRNA	OTU:546	Y18069.1 archeobacteria Clone clone EtOH6	16s rDNA	0	AAATGCGGGTCATTAAGG
304185	rrna_OTU:546_4_mm	rRNA	OTU:546	Y18069.1 archeobacteria Clone clone EtOH6	16s rDNA	0	AAATGCGGCTCATTAAGG
304186	rrna_OTU:4075_5	rRNA	OTU:4075		16s rDNA	0	GAGGTACAGTTTAGAACCA
304187	rrna_OTU:4075_5_mm	rRNA	OTU:4075		16s rDNA	0	GAGGTACAGATTAGAACCA
304188	rrna_OTU:3259_1	rRNA	OTU:3259	AB015062.1 Synechococcus sp. str. PCC7335	16s rDNA	0	GGGAGAGTCCAGCCGA
304189	rrna_OTU:3259_1_mm	rRNA	OTU:3259	AB015062.1 Synechococcus sp. str. PCC7335	16s rDNA	0	GGGAGAGACCAGCCGA
304190	rrna_OTU:3352_4	rRNA	OTU:3352	AF115269.1 Prochlorococcus marinus MIT 9202 str. MIT9202 str.	16s rDNA	0	TTGAAAGGAGTTGCCTTC
304191	rrna_OTU:3352_4_mm	rRNA	OTU:3352	AF115269.1 Prochlorococcus marinus MIT 9202 str. MIT9202 str.	16s rDNA	0	TTGAAAGGTGTTGCCTTC
304192	rrna_OTU:3368_4	rRNA	OTU:3368		16s rDNA	0	CCTTCTAAGGGATGACG
304193	rrna_OTU:3368_4_mm	rRNA	OTU:3368		16s rDNA	0	CCTTCTAACGGATGACG
304194	rrna_OTU:3369_2	rRNA	OTU:3369		16s rDNA	0	TGGATCGTGAGTAGCAAA
304195	rrna_OTU:3369_2_mm	rRNA	OTU:3369		16s rDNA	0	TGGATCGTCAGTAGCAAA
304196	rrna_OTU:3376_7	rRNA	OTU:3376	AF053396.1 Prochlorococcus marinus MIT 9302 str. MIT9302 str.	16s rDNA	0	TGGATCGTGAGTAGCAAA
304197	rrna_OTU:3376_7_mm	rRNA	OTU:3376	AF053396.1 Prochlorococcus marinus MIT 9302 str. MIT9302 str.	16s rDNA	0	TGGATCGTCAGTAGCAAA
304198	rrna_OTU:3487_2	rRNA	OTU:3487	L39865.1 Lobochlamys segnis	16s rDNA	0	GGGAGAGTCCAGCCGA
304199	rrna_OTU:3487_2_mm	rRNA	OTU:3487	L39865.1 Lobochlamys segnis	16s rDNA	0	GGGAGAGACCAGCCGA
304200	rrna_OTU:3578_13	rRNA	OTU:3578		16s rDNA	0	GAAGCCGTGACTCTCATA
304201	rrna_OTU:3578_13_mm	rRNA	OTU:3578		16s rDNA	0	GAAGCCGTCACTCTCATA
304202	rrna_OTU:3597_6	rRNA	OTU:3597		16s rDNA	0	GAGAGCCATGGCAGAGA
304203	rrna_OTU:3597_6_mm	rRNA	OTU:3597		16s rDNA	0	GAGAGCCAAGGCAGAGA
304204	rrna_OTU:3646_4	rRNA	OTU:3646	AF172887.1 clone BOL-06	16s rDNA	0	AGTTGATTTACCATCGTTG
304205	rrna_OTU:3646_4_mm	rRNA	OTU:3646	AF172887.1 clone BOL-06	16s rDNA	0	AGTTGATTTTCCATCGTTG
304206	rrna_OTU:3674_12	rRNA	OTU:3674		16s rDNA	0	GGTCCTGTATTCCCCGT
304207	rrna_OTU:3674_12_mm	rRNA	OTU:3674		16s rDNA	0	GGTCCTGTTTTCCCCGT
304208	rrna_OTU:3694_1	rRNA	OTU:3694	AF013546.2 volcanic cinder field Sunset Crater Arizona clone	16s rDNA	0	ATGGGGTGGTTGATCGAT
304209	rrna_OTU:3694_1_mm	rRNA	OTU:3694	AF013546.2 volcanic cinder field Sunset Crater Arizona clone	16s rDNA	0	ATGGGGTGCTTGATCGAT
304210	rrna_OTU:3864_4	rRNA	OTU:3864		16s rDNA	0	GTGGGAAATGCGGGTCA
304211	rrna_OTU:3864_4_mm	rRNA	OTU:3864		16s rDNA	0	GTGGGAAAAGCGGGTCA
304212	rrna_OTU:3915_7	rRNA	OTU:3915	D85438.1 Treponema denticola str. ATCC33520	16s rDNA	0	CCTTCTAAGGGATGACG
304213	rrna_OTU:3915_7_mm	rRNA	OTU:3915	D85438.1 Treponema denticola str. ATCC33520	16s rDNA	0	CCTTCTAACGGATGACG
304214	rrna_OTU:3372_9	rRNA	OTU:3372	AF098373.1 Synechococcus-like isolate str. P211	16s rDNA	0	TTTCCAATGGAGTGGCTG
304215	rrna_OTU:3372_9_mm	rRNA	OTU:3372	AF098373.1 Synechococcus-like isolate str. P211	16s rDNA	0	TTTCCAATCGAGTGGCTG
304216	rrna_OTU:3456_11	rRNA	OTU:3456		16s rDNA	0	GCCGCCTTTGGGAGATT
304217	rrna_OTU:3456_11_mm	rRNA	OTU:3456		16s rDNA	0	GCCGCCTTAGGGAGATT
304218	rrna_OTU:3549_13	rRNA	OTU:3549	U24589.1 Ophioglossum engelmannii	16s rDNA	0	ATCCTAAGCGAGGCGGA
304219	rrna_OTU:3549_13_mm	rRNA	OTU:3549	U24589.1 Ophioglossum engelmannii	16s rDNA	0	ATCCTAAGGGAGGCGGA
304220	rrna_OTU:3743_1	rRNA	OTU:3743		16s rDNA	0	TGGGGGATTGTGAATCGT
304221	rrna_OTU:3743_1_mm	rRNA	OTU:3743		16s rDNA	0	TGGGGGATAGTGAATCGT
304222	rrna_OTU:1050_2	rRNA	OTU:1050	AF119126.1 deep-sea sediment clone CRA7-11cm	16s rDNA	0	AAAGGGCCTCAATAGGGT
304223	rrna_OTU:1050_2_mm	rRNA	OTU:1050	AF119126.1 deep-sea sediment clone CRA7-11cm	16s rDNA	0	AAAGGGCCACAATAGGGT
304224	rrna_OTU:234_9	rRNA	OTU:234	X68711.1 Methanobacterium thermoautotrophicum	16s rDNA	0	CTGAACAGCGGCCGTC
304225	rrna_OTU:234_9_mm	rRNA	OTU:234	X68711.1 Methanobacterium thermoautotrophicum	16s rDNA	0	CTGAACACCGGCCGTC
304226	rrna_OTU:246_6	rRNA	OTU:246		16s rDNA	0	TGAGTGCGCCGCAACG
304227	rrna_OTU:246_6_mm	rRNA	OTU:246		16s rDNA	0	TGAGTGCCCCGCAACG
304228	rrna_OTU:283_11	rRNA	OTU:283		16s rDNA	0	CGCCCAAGCGTCGGG
304229	rrna_OTU:283_11_mm	rRNA	OTU:283		16s rDNA	0	CGCCCAACCGTCGGG
304230	rrna_OTU:305_9	rRNA	OTU:305		16s rDNA	0	GTGGACAGTGGGACAG
304231	rrna_OTU:305_9_mm	rRNA	OTU:305		16s rDNA	0	GTGGACACTGGGACAG
304232	rrna_OTU:3249_5	rRNA	OTU:3249	AJ000713.1 Euhalothece sp. 'MPI 96N304' str. MPI 96N304 'MPI	16s rDNA	0	GAAAGTGTAGTCTGAATTC
304233	rrna_OTU:3249_5_mm	rRNA	OTU:3249	AJ000713.1 Euhalothece sp. 'MPI 96N304' str. MPI 96N304 'MPI	16s rDNA	0	GAAAGTGTACTCTGAATTC
304234	rrna_OTU:3262_27	rRNA	OTU:3262	AF076163.1 Antarctic LB3-47 clone	16s rDNA	0	GTTGATTCTAGTTCCCAAC
304235	rrna_OTU:3262_27_mm	rRNA	OTU:3262	AF076163.1 Antarctic LB3-47 clone	16s rDNA	0	GTTGATTCTTGTTCCCAAC
304236	rrna_OTU:3266_10	rRNA	OTU:3266		16s rDNA	0	TAACATCGTGCACACATC
304237	rrna_OTU:3266_10_mm	rRNA	OTU:3266		16s rDNA	0	TAACATCGAGCACACATC
304238	rrna_OTU:3269_21	rRNA	OTU:3269	AF170768.1 cyanobacterium clone QSSC8L-8	16s rDNA	0	GAAGTACGTCCGCTCAA
304239	rrna_OTU:3269_21_mm	rRNA	OTU:3269	AF170768.1 cyanobacterium clone QSSC8L-8	16s rDNA	0	GAAGTACGACCGCTCAA
304240	rrna_OTU:3272_18	rRNA	OTU:3272		16s rDNA	0	GAAGTACGTCCGCTCAA
304241	rrna_OTU:3272_18_mm	rRNA	OTU:3272		16s rDNA	0	GAAGTACGACCGCTCAA
304242	rrna_OTU:3273_19	rRNA	OTU:3273		16s rDNA	0	GTTGATTCTAGTTCCCAAC
304243	rrna_OTU:3273_19_mm	rRNA	OTU:3273		16s rDNA	0	GTTGATTCTTGTTCCCAAC
304244	rrna_OTU:3277_10	rRNA	OTU:3277	AF076165.1 Antarctic LB3-46 clone	16s rDNA	0	TCTCAGCGGAAGCGGT
304245	rrna_OTU:3277_10_mm	rRNA	OTU:3277	AF076165.1 Antarctic LB3-46 clone	16s rDNA	0	TCTCAGCCGAAGCGGT
304246	rrna_OTU:3283_3	rRNA	OTU:3283	AB003169.1 Phormidium sp. str. M-99	16s rDNA	0	CAATCCATGGCAGTTCC
304247	rrna_OTU:3283_3_mm	rRNA	OTU:3283	AB003169.1 Phormidium sp. str. M-99	16s rDNA	0	CAATCCATCGCAGTTCC
304248	rrna_OTU:3291_14	rRNA	OTU:3291		16s rDNA	0	CAGTTCTGGACCATTCCA
304249	rrna_OTU:3291_14_mm	rRNA	OTU:3291		16s rDNA	0	CAGTTCTGCACCATTCCA
304250	rrna_OTU:3295_17	rRNA	OTU:3295		16s rDNA	0	CAGTTCTGGACCATTCCA
304251	rrna_OTU:3295_17_mm	rRNA	OTU:3295		16s rDNA	0	CAGTTCTGCACCATTCCA
304252	rrna_OTU:3300_6	rRNA	OTU:3300		16s rDNA	0	TATGACGCCGTAGGGCA
304253	rrna_OTU:3300_6_mm	rRNA	OTU:3300		16s rDNA	0	TATGACGCGGTAGGGCA
304254	rrna_OTU:3304_9	rRNA	OTU:3304	AJ007864.1 cyanobacterium clone LD7	16s rDNA	0	GTTTAGAGATGCGTAAAGT
304255	rrna_OTU:3304_9_mm	rRNA	OTU:3304	AJ007864.1 cyanobacterium clone LD7	16s rDNA	0	GTTTAGAGAAGCGTAAAGT
304256	rrna_OTU:3306_3	rRNA	OTU:3306	AJ007907.1 Prochlorothrix hollandica	16s rDNA	0	TAGGACGTCACTGTCGG
304257	rrna_OTU:3306_3_mm	rRNA	OTU:3306	AJ007907.1 Prochlorothrix hollandica	16s rDNA	0	TAGGACGTGACTGTCGG
304258	rrna_OTU:3321_14	rRNA	OTU:3321		16s rDNA	0	GGGCGGAAGGAGGCC
304259	rrna_OTU:3321_14_mm	rRNA	OTU:3321		16s rDNA	0	GGGCGGATGGAGGCC
304260	rrna_OTU:3328_2	rRNA	OTU:3328	AJ006282.1 cyanobacterium LD9 clone LD9	16s rDNA	0	AGGGGCCAACTCGGC
304261	rrna_OTU:3328_2_mm	rRNA	OTU:3328	AJ006282.1 cyanobacterium LD9 clone LD9	16s rDNA	0	AGGGGCCTACTCGGC
304262	rrna_OTU:3331_1	rRNA	OTU:3331		16s rDNA	0	GGCAGGCGAAGGGCG
304263	rrna_OTU:3331_1_mm	rRNA	OTU:3331		16s rDNA	0	GGCAGGCCAAGGGCG
304264	rrna_OTU:3333_3	rRNA	OTU:3333	D89036.1 Microcystis holsatica str. NIES43	16s rDNA	0	GGTAGACTTCCCGTCCA
304265	rrna_OTU:3333_3_mm	rRNA	OTU:3333	D89036.1 Microcystis holsatica str. NIES43	16s rDNA	0	GGTAGACTACCCGTCCA
304266	rrna_OTU:3334_20	rRNA	OTU:3334		16s rDNA	0	CGACCGAGGGCATTCC
304267	rrna_OTU:3334_20_mm	rRNA	OTU:3334		16s rDNA	0	CGACCGACGGCATTCC
304268	rrna_OTU:3337_1	rRNA	OTU:3337		16s rDNA	0	GTCGTCAATGAGACCATG
304269	rrna_OTU:3337_1_mm	rRNA	OTU:3337		16s rDNA	0	GTCGTCAAAGAGACCATG
304270	rrna_OTU:3339_25	rRNA	OTU:3339	AF081834.1 Synechococcus sp. WH 7803 str. WH7803	16s rDNA	0	CGCCGACCGAGGTTTT
304271	rrna_OTU:3339_25_mm	rRNA	OTU:3339	AF081834.1 Synechococcus sp. WH 7803 str. WH7803	16s rDNA	0	CGCCGACGGAGGTTTT
304272	rrna_OTU:3343_17	rRNA	OTU:3343	AF098370.1 most closely related to Prochlorococcus marinus isolate str. ACE ACE	16s rDNA	0	GAAGTACGTCCGCTCAA
304273	rrna_OTU:3343_17_mm	rRNA	OTU:3343	AF098370.1 most closely related to Prochlorococcus marinus isolate str. ACE ACE	16s rDNA	0	GAAGTACGACCGCTCAA
304274	rrna_OTU:3345_3	rRNA	OTU:3345	AF098372.1 most closely related to Prochlorococcus marinus isolate str. ABRAXAS ABRAXAS	16s rDNA	0	GCCCCCGAAAGTGTAGT
304275	rrna_OTU:3345_3_mm	rRNA	OTU:3345	AF098372.1 most closely related to Prochlorococcus marinus isolate str. ABRAXAS ABRAXAS	16s rDNA	0	GCCCCCGATAGTGTAGT
304276	rrna_OTU:3347_6	rRNA	OTU:3347	AF053397.1 Prochlorococcus marinus MIT 9303	16s rDNA	0	GTTACTGGGAGGTGCC
304277	rrna_OTU:3347_6_mm	rRNA	OTU:3347	AF053397.1 Prochlorococcus marinus MIT 9303	16s rDNA	0	GTTACTGCGAGGTGCC
304278	rrna_OTU:3349_15	rRNA	OTU:3349		16s rDNA	0	CTGAACAGCGGCCGTC
304279	rrna_OTU:3349_15_mm	rRNA	OTU:3349		16s rDNA	0	CTGAACACCGGCCGTC
304280	rrna_OTU:3350_4	rRNA	OTU:3350	X52169.1 str clone SAR6	16s rDNA	0	GAAAGTTGGCCTTCGGTA
304281	rrna_OTU:3350_4_mm	rRNA	OTU:3350	X52169.1 str clone SAR6	16s rDNA	0	GAAAGTTGCCCTTCGGTA
304282	rrna_OTU:3351_18	rRNA	OTU:3351	AF115268.1 Prochlorococcus marinus MIT 9201 str. MIT9201 str.	16s rDNA	0	CTTGACTCTTACCAAAATAC
304283	rrna_OTU:3351_18_mm	rRNA	OTU:3351	AF115268.1 Prochlorococcus marinus MIT 9201 str. MIT9201 str.	16s rDNA	0	CTTGACTCTAACCAAAATAC
304284	rrna_OTU:3355_6	rRNA	OTU:3355		16s rDNA	0	CAATCCATGGCAGTTCC
304285	rrna_OTU:3355_6_mm	rRNA	OTU:3355		16s rDNA	0	CAATCCATCGCAGTTCC
304286	rrna_OTU:3356_1	rRNA	OTU:3356		16s rDNA	0	ATTTGATTCCCTCGTTCGA
304287	rrna_OTU:3356_1_mm	rRNA	OTU:3356		16s rDNA	0	ATTTGATTCGCTCGTTCGA
304288	rrna_OTU:3359_11	rRNA	OTU:3359		16s rDNA	0	GAAGCGGTGACCACAAG
304289	rrna_OTU:3359_11_mm	rRNA	OTU:3359		16s rDNA	0	GAAGCGGTCACCACAAG
304290	rrna_OTU:3362_10	rRNA	OTU:3362		16s rDNA	0	TGAATCGTGAGTAGCAAAT
304291	rrna_OTU:3362_10_mm	rRNA	OTU:3362		16s rDNA	0	TGAATCGTGTGTAGCAAAT
304292	rrna_OTU:3370_7	rRNA	OTU:3370		16s rDNA	0	GATTGTTGTCTCAAAATGCT
304293	rrna_OTU:3370_7_mm	rRNA	OTU:3370		16s rDNA	0	GATTGTTGTGTCAAAATGCT
304294	rrna_OTU:3373_3	rRNA	OTU:3373	AF098374.1 Synechococcus-like isolate str. P212	16s rDNA	0	ACATTAGGCCATAATCGAG
304295	rrna_OTU:3373_3_mm	rRNA	OTU:3373	AF098374.1 Synechococcus-like isolate str. P212	16s rDNA	0	ACATTAGGCGATAATCGAG
304296	rrna_OTU:3375_20	rRNA	OTU:3375	AF180967.1 Prochlorococcus marinus	16s rDNA	0	CCGCCACACATGTTCC
304297	rrna_OTU:3375_20_mm	rRNA	OTU:3375	AF180967.1 Prochlorococcus marinus	16s rDNA	0	CCGCCACTCATGTTCC
304298	rrna_OTU:3377_2	rRNA	OTU:3377	AF053398.1 Prochlorococcus marinus	16s rDNA	0	GGGACTGTTGTCTCAAAAT
304299	rrna_OTU:3377_2_mm	rRNA	OTU:3377	AF053398.1 Prochlorococcus marinus	16s rDNA	0	GGGACTGTTCTCTCAAAAT
304300	rrna_OTU:3378_1	rRNA	OTU:3378		16s rDNA	0	GGAAGTAGCGAGTGCG
304301	rrna_OTU:3378_1_mm	rRNA	OTU:3378		16s rDNA	0	GGAAGTACCGAGTGCG
304302	rrna_OTU:3383_5	rRNA	OTU:3383	AF132774.1 Synechococcus sp. str. P1	16s rDNA	0	TCATTGGGCACCGAAAGA
304303	rrna_OTU:3383_5_mm	rRNA	OTU:3383	AF132774.1 Synechococcus sp. str. P1	16s rDNA	0	TCATTGGGGACCGAAAGA
304304	rrna_OTU:3385_13	rRNA	OTU:3385	AF132787.1 Pseudanabaena sp. str. PCC 7402	16s rDNA	0	GTTGATTCTAGTTCCCAAC
304305	rrna_OTU:3385_13_mm	rRNA	OTU:3385	AF132787.1 Pseudanabaena sp. str. PCC 7402	16s rDNA	0	GTTGATTCTTGTTCCCAAC
304306	rrna_OTU:3388_8	rRNA	OTU:3388		16s rDNA	0	TGAGAGCATGAACAAGAAG
304307	rrna_OTU:3388_8_mm	rRNA	OTU:3388		16s rDNA	0	TGAGAGCATCAACAAGAAG
304308	rrna_OTU:3391_4	rRNA	OTU:3391		16s rDNA	0	GCGCGCGAAATGCGG
304309	rrna_OTU:3391_4_mm	rRNA	OTU:3391		16s rDNA	0	GCGCGCGTAATGCGG
304310	rrna_OTU:3398_8	rRNA	OTU:3398		16s rDNA	0	GGAGGGGCCAACTCG
304311	rrna_OTU:3398_8_mm	rRNA	OTU:3398		16s rDNA	0	GGAGGGGGCAACTCG
304312	rrna_OTU:3399_11	rRNA	OTU:3399		16s rDNA	0	GGTTTCTACAGTTCTGGA
304313	rrna_OTU:3399_11_mm	rRNA	OTU:3399		16s rDNA	0	GGTTTCTAGAGTTCTGGA
304314	rrna_OTU:3401_20	rRNA	OTU:3401	L10940.1 marine snow clone AGG46	16s rDNA	0	GTGGTGGACAGTGAGAC
304315	rrna_OTU:3401_20_mm	rRNA	OTU:3401	L10940.1 marine snow clone AGG46	16s rDNA	0	GTGGTGGAGAGTGAGAC
304316	rrna_OTU:3403_17	rRNA	OTU:3403	X82155.1 Skeletonema pseudocostatum	16s rDNA	0	TGCGTCAGCTCAACGTC
304317	rrna_OTU:3403_17_mm	rRNA	OTU:3403	X82155.1 Skeletonema pseudocostatum	16s rDNA	0	TGCGTCAGGTCAACGTC
304318	rrna_OTU:3406_3	rRNA	OTU:3406		16s rDNA	0	AAAGGGCCTCAATAGGGT
304319	rrna_OTU:3406_3_mm	rRNA	OTU:3406		16s rDNA	0	AAAGGGCCACAATAGGGT
304320	rrna_OTU:3411_15	rRNA	OTU:3411		16s rDNA	0	TGAATCGTGAGTAGCAAAT
304321	rrna_OTU:3411_15_mm	rRNA	OTU:3411		16s rDNA	0	TGAATCGTGTGTAGCAAAT
304322	rrna_OTU:3414_2	rRNA	OTU:3414		16s rDNA	0	CCTCGTTCGAGGGCTA
304323	rrna_OTU:3414_2_mm	rRNA	OTU:3414		16s rDNA	0	CCTCGTTGGAGGGCTA
304324	rrna_OTU:3416_7	rRNA	OTU:3416		16s rDNA	0	TGAGTGCGCCGCAACG
304325	rrna_OTU:3416_7_mm	rRNA	OTU:3416		16s rDNA	0	TGAGTGCCCCGCAACG
304326	rrna_OTU:3417_9	rRNA	OTU:3417		16s rDNA	0	GCGCGCGAAATGCGG
304327	rrna_OTU:3417_9_mm	rRNA	OTU:3417		16s rDNA	0	GCGCGCGTAATGCGG
304328	rrna_OTU:3419_8	rRNA	OTU:3419		16s rDNA	0	TGGATCGTGAGTAGCAAA
304329	rrna_OTU:3419_8_mm	rRNA	OTU:3419		16s rDNA	0	TGGATCGTCAGTAGCAAA
304330	rrna_OTU:3424_3	rRNA	OTU:3424		16s rDNA	0	GAAATGCTGGGCTTCCG
304331	rrna_OTU:3424_3_mm	rRNA	OTU:3424		16s rDNA	0	GAAATGCTCGGCTTCCG
304332	rrna_OTU:3426_7	rRNA	OTU:3426		16s rDNA	0	CGCCGCAACGAGGCA
304333	rrna_OTU:3426_7_mm	rRNA	OTU:3426		16s rDNA	0	CGCCGCATCGAGGCA
304334	rrna_OTU:3427_15	rRNA	OTU:3427		16s rDNA	0	AACACGCCCAGGGGC
304335	rrna_OTU:3427_15_mm	rRNA	OTU:3427		16s rDNA	0	AACACGCGCAGGGGC
304336	rrna_OTU:3429_15	rRNA	OTU:3429		16s rDNA	0	GAAGTACGTCCGCTCAA
304337	rrna_OTU:3429_15_mm	rRNA	OTU:3429		16s rDNA	0	GAAGTACGACCGCTCAA
304338	rrna_OTU:3430_11	rRNA	OTU:3430		16s rDNA	0	GTTGATTCTAGTTCCCAAC
304339	rrna_OTU:3430_11_mm	rRNA	OTU:3430		16s rDNA	0	GTTGATTCTTGTTCCCAAC
304340	rrna_OTU:3438_18	rRNA	OTU:3438	AJ007876.1 cyanobacterium clone LD27	16s rDNA	0	CTTGACTCTTACCAAAATAC
304341	rrna_OTU:3438_18_mm	rRNA	OTU:3438	AJ007876.1 cyanobacterium clone LD27	16s rDNA	0	CTTGACTCTAACCAAAATAC
304342	rrna_OTU:3439_1	rRNA	OTU:3439	X82154.1 Skeletonema costatum	16s rDNA	0	GCGGCGCCCGGGTA
304343	rrna_OTU:3439_1_mm	rRNA	OTU:3439	X82154.1 Skeletonema costatum	16s rDNA	0	GCGGCGGCCGGGTA
304344	rrna_OTU:3440_8	rRNA	OTU:3440		16s rDNA	0	CGTGAGTTCAGAGGGTC
304345	rrna_OTU:3440_8_mm	rRNA	OTU:3440		16s rDNA	0	CGTGAGTTGAGAGGGTC
304346	rrna_OTU:3441_4	rRNA	OTU:3441		16s rDNA	0	CACTGTCGGCTTTGGCA
304347	rrna_OTU:3441_4_mm	rRNA	OTU:3441		16s rDNA	0	CACTGTCGCCTTTGGCA
304348	rrna_OTU:3443_3	rRNA	OTU:3443		16s rDNA	0	CTAGTAGGCCATAATCGAA
304349	rrna_OTU:3443_3_mm	rRNA	OTU:3443		16s rDNA	0	CTAGTAGGCGATAATCGAA
304350	rrna_OTU:3448_4	rRNA	OTU:3448	X14873.1 Pylaiella littoralis Pla.	16s rDNA	0	CAAAGGGCTTCAATAGGG
304351	rrna_OTU:3448_4_mm	rRNA	OTU:3448	X14873.1 Pylaiella littoralis Pla.	16s rDNA	0	CAAAGGGCATCAATAGGG
304352	rrna_OTU:3454_16	rRNA	OTU:3454		16s rDNA	0	GAAGTACGTCCGCTCAA
304353	rrna_OTU:3454_16_mm	rRNA	OTU:3454		16s rDNA	0	GAAGTACGACCGCTCAA
304354	rrna_OTU:3455_7	rRNA	OTU:3455		16s rDNA	0	TGAGTGCGCCGCAACG
304355	rrna_OTU:3455_7_mm	rRNA	OTU:3455		16s rDNA	0	TGAGTGCCCCGCAACG
304356	rrna_OTU:3460_6	rRNA	OTU:3460		16s rDNA	0	TGAATCGTGAGTAGCAAAT
304357	rrna_OTU:3460_6_mm	rRNA	OTU:3460		16s rDNA	0	TGAATCGTGTGTAGCAAAT
304358	rrna_OTU:3465_10	rRNA	OTU:3465	X65101.1 Ochrosphaera spec. Pla.	16s rDNA	0	AAAGTGGAGATGTGAGCC
304359	rrna_OTU:3465_10_mm	rRNA	OTU:3465	X65101.1 Ochrosphaera spec. Pla.	16s rDNA	0	AAAGTGGACATGTGAGCC
304360	rrna_OTU:3467_15	rRNA	OTU:3467	X75518.1 Isochrysis sp.	16s rDNA	0	CAGTTCTGGACCATTCCA
304361	rrna_OTU:3467_15_mm	rRNA	OTU:3467	X75518.1 Isochrysis sp.	16s rDNA	0	CAGTTCTGCACCATTCCA
304362	rrna_OTU:3468_3	rRNA	OTU:3468	X82156.1 Emiliania huxleyi	16s rDNA	0	CGTCCAACGGATGCACA
304363	rrna_OTU:3468_3_mm	rRNA	OTU:3468	X82156.1 Emiliania huxleyi	16s rDNA	0	CGTCCAACCGATGCACA
304364	rrna_OTU:3469_10	rRNA	OTU:3469	Z77353.1 Cyanobacteria 1-140 C10	16s rDNA	0	GCGGACGCGCGCGA
304365	rrna_OTU:3469_10_mm	rRNA	OTU:3469	Z77353.1 Cyanobacteria 1-140 C10	16s rDNA	0	GCGGACCCGCGCGA
304366	rrna_OTU:3472_11	rRNA	OTU:3472	S73904.1 Cryptomonas phi -- chloroplast	16s rDNA	0	AGGTAACATCGTGCACAC
304367	rrna_OTU:3472_11_mm	rRNA	OTU:3472	S73904.1 Cryptomonas phi -- chloroplast	16s rDNA	0	AGGTAACAACGTGCACAC
304368	rrna_OTU:3473_11	rRNA	OTU:3473		16s rDNA	0	GCGCGCGAAATGCGG
304369	rrna_OTU:3473_11_mm	rRNA	OTU:3473		16s rDNA	0	GCGCGCGTAATGCGG
304370	rrna_OTU:3474_2	rRNA	OTU:3474	Z29521.1 Chondrus crispus	16s rDNA	0	AATGGGTGCACAATGAGT
304371	rrna_OTU:3474_2_mm	rRNA	OTU:3474	Z29521.1 Chondrus crispus	16s rDNA	0	AATGGGTGGACAATGAGT
304372	rrna_OTU:3477_1	rRNA	OTU:3477		16s rDNA	0	GTTGATTCTAGTTCCCAAC
304373	rrna_OTU:3477_1_mm	rRNA	OTU:3477		16s rDNA	0	GTTGATTCTTGTTCCCAAC
304374	rrna_OTU:3482_1	rRNA	OTU:3482	X12742.1 Chlorella ellipsoidea -- chloroplast	16s rDNA	0	CTGAACGTACATAATCCGT
304375	rrna_OTU:3482_1_mm	rRNA	OTU:3482	X12742.1 Chlorella ellipsoidea -- chloroplast	16s rDNA	0	CTGAACGTAGATAATCCGT
304376	rrna_OTU:3483_1	rRNA	OTU:3483	X65689.1 Chlorella sorokiniana Pla.	16s rDNA	0	GAAGTACGTCCGCTCAA
304377	rrna_OTU:3483_1_mm	rRNA	OTU:3483	X65689.1 Chlorella sorokiniana Pla.	16s rDNA	0	GAAGTACGACCGCTCAA
304378	rrna_OTU:3484_20	rRNA	OTU:3484	J01395.1 Chlamydomonas reinhardii -- chloroplast	16s rDNA	0	TAGGCGCTAATGATCGC
304379	rrna_OTU:3484_20_mm	rRNA	OTU:3484	J01395.1 Chlamydomonas reinhardii -- chloroplast	16s rDNA	0	TAGGCGCTTATGATCGC
304380	rrna_OTU:3489_4	rRNA	OTU:3489		16s rDNA	0	GCAGTCAATGTCTGGTC
304381	rrna_OTU:3489_4_mm	rRNA	OTU:3489		16s rDNA	0	GCAGTCAAAGTCTGGTC
304382	rrna_OTU:3491_10	rRNA	OTU:3491		16s rDNA	0	GTTACTGGGAGGTGCC
304383	rrna_OTU:3491_10_mm	rRNA	OTU:3491		16s rDNA	0	GTTACTGCGAGGTGCC
304384	rrna_OTU:3492_3	rRNA	OTU:3492	AF159687.1 related to	16s rDNA	0	CGGCGCCCAGGTAGA
304385	rrna_OTU:3492_3_mm	rRNA	OTU:3492	AF159687.1 related to	16s rDNA	0	CGGCGCCGAGGTAGA
304386	rrna_OTU:3495_3	rRNA	OTU:3495	X65688.1 Chlorella protothecoides Pla.	16s rDNA	0	TTACGCGGCGCCCGG
304387	rrna_OTU:3495_3_mm	rRNA	OTU:3495	X65688.1 Chlorella protothecoides Pla.	16s rDNA	0	TTACGCGCCGCCCGG
304388	rrna_OTU:3500_4	rRNA	OTU:3500	D11348.1 Chlorella saccharophila	16s rDNA	0	GCGGCGCCCGGGTA
304389	rrna_OTU:3500_4_mm	rRNA	OTU:3500	D11348.1 Chlorella saccharophila	16s rDNA	0	GCGGCGGCCGGGTA
304390	rrna_OTU:3503_10	rRNA	OTU:3503		16s rDNA	0	TTTTTCCGAACGGTGGAT
304391	rrna_OTU:3503_10_mm	rRNA	OTU:3503		16s rDNA	0	TTTTTCCGTACGGTGGAT
304392	rrna_OTU:3506_16	rRNA	OTU:3506	U24580.1 Angiopteris evecta	16s rDNA	0	GGGATAGAGATCCCAAC
304393	rrna_OTU:3506_16_mm	rRNA	OTU:3506	U24580.1 Angiopteris evecta	16s rDNA	0	GGGATAGACATCCCAAC
304394	rrna_OTU:3509_3	rRNA	OTU:3509	U24586.1 "Juniperus virginiana"	16s rDNA	0	GAAAAGATGTACTCATCTTTT
304395	rrna_OTU:3509_3_mm	rRNA	OTU:3509	U24586.1 "Juniperus virginiana"	16s rDNA	0	GAAAAGATGTTCTCATCTTTT
304396	rrna_OTU:3511_11	rRNA	OTU:3511	U24582.1 Cibotium glaucum	16s rDNA	0	CCACAAGGAGGTATATAGA
304397	rrna_OTU:3511_11_mm	rRNA	OTU:3511	U24582.1 Cibotium glaucum	16s rDNA	0	CCACAAGGACGTATATAGA
304398	rrna_OTU:3514_12	rRNA	OTU:3514	V00165.1 Nicotiana tabacum (tobacco)	16s rDNA	0	TAACATCGTGCACACATC
304399	rrna_OTU:3514_12_mm	rRNA	OTU:3514	V00165.1 Nicotiana tabacum (tobacco)	16s rDNA	0	TAACATCGAGCACACATC
304400	rrna_OTU:3515_3	rRNA	OTU:3515		16s rDNA	0	GGCCGATGCGTAGCAG
304401	rrna_OTU:3515_3_mm	rRNA	OTU:3515		16s rDNA	0	GGCCGATCCGTAGCAG
304402	rrna_OTU:3517_3	rRNA	OTU:3517	U24592.1 Sphagnum palustre	16s rDNA	0	GTTGTCTCAAAATGCTAGG
304403	rrna_OTU:3517_3_mm	rRNA	OTU:3517	U24592.1 Sphagnum palustre	16s rDNA	0	GTTGTCTCATAATGCTAGG
304404	rrna_OTU:3527_2	rRNA	OTU:3527	U24593.1 Equisetum arvense	16s rDNA	0	AAAGGGCCTCAATAGGGT
304405	rrna_OTU:3527_2_mm	rRNA	OTU:3527	U24593.1 Equisetum arvense	16s rDNA	0	AAAGGGCCACAATAGGGT
304406	rrna_OTU:3529_5	rRNA	OTU:3529	M37430.1 Pisum sativum -- chloroplast	16s rDNA	0	GATGTCACTATCGCTCTA
304407	rrna_OTU:3529_5_mm	rRNA	OTU:3529	M37430.1 Pisum sativum -- chloroplast	16s rDNA	0	GATGTCACAATCGCTCTA
304408	rrna_OTU:3531_12	rRNA	OTU:3531	X04465.1 Marchantia polymorpha Pla.	16s rDNA	0	AGAGGAGAAGACGTGAG
304409	rrna_OTU:3531_12_mm	rRNA	OTU:3531	X04465.1 Marchantia polymorpha Pla.	16s rDNA	0	AGAGGAGATGACGTGAG
304410	rrna_OTU:3532_19	rRNA	OTU:3532	M82900.1 Nicotiana plumbaginifolia -- chloroplast str|Streptomycin-resistant ??|Streptom	16s rDNA	0	GCTAATGATCGTTAAGGC
304411	rrna_OTU:3532_19_mm	rRNA	OTU:3532	M82900.1 Nicotiana plumbaginifolia -- chloroplast str|Streptomycin-resistant ??|Streptom	16s rDNA	0	GCTAATGAACGTTAAGGC
304412	rrna_OTU:3540_6	rRNA	OTU:3540	X75519.1 Chara sp.	16s rDNA	0	GGTCAAAGGTTACTGGGA
304413	rrna_OTU:3540_6_mm	rRNA	OTU:3540	X75519.1 Chara sp.	16s rDNA	0	GGTCAAAGCTTACTGGGA
304414	rrna_OTU:3542_9	rRNA	OTU:3542	X70938.1 Nicotiana plumbaginifolia -- chloroplast	16s rDNA	0	GTTTAGAGATGCGTAAAGT
304415	rrna_OTU:3542_9_mm	rRNA	OTU:3542	X70938.1 Nicotiana plumbaginifolia -- chloroplast	16s rDNA	0	GTTTAGAGAAGCGTAAAGT
304416	rrna_OTU:3546_10	rRNA	OTU:3546	X73670.1 Daucus carota -- chloroplast	16s rDNA	0	GGGTGGAATCCGCCGA
304417	rrna_OTU:3546_10_mm	rRNA	OTU:3546	X73670.1 Daucus carota -- chloroplast	16s rDNA	0	GGGTGGATTCCGCCGA
304418	rrna_OTU:3550_13	rRNA	OTU:3550	U24588.1 Lygodium japonicum	16s rDNA	0	GTTGATTCTAGTTCCCAAC
304419	rrna_OTU:3550_13_mm	rRNA	OTU:3550	U24588.1 Lygodium japonicum	16s rDNA	0	GTTGATTCTTGTTCCCAAC
304420	rrna_OTU:3555_11	rRNA	OTU:3555		16s rDNA	0	GAAAGTGTAGTCTGAATTC
304421	rrna_OTU:3555_11_mm	rRNA	OTU:3555		16s rDNA	0	GAAAGTGTACTCTGAATTC
304422	rrna_OTU:3562_11	rRNA	OTU:3562		16s rDNA	0	GCGGACGCGCGCGA
304423	rrna_OTU:3562_11_mm	rRNA	OTU:3562		16s rDNA	0	GCGGACCCGCGCGA
304424	rrna_OTU:3571_16	rRNA	OTU:3571		16s rDNA	0	GCTTGACTCTCGCCGA
304425	rrna_OTU:3571_16_mm	rRNA	OTU:3571		16s rDNA	0	GCTTGACACTCGCCGA
304426	rrna_OTU:3579_4	rRNA	OTU:3579		16s rDNA	0	GAAGGGATTGTTGTCTCAA
304427	rrna_OTU:3579_4_mm	rRNA	OTU:3579		16s rDNA	0	GAAGGGATTCTTGTCTCAA
304428	rrna_OTU:3581_12	rRNA	OTU:3581	L35548.1 Fibrobacter species	16s rDNA	0	ACGTGGTGGACAGTGAAA
304429	rrna_OTU:3581_12_mm	rRNA	OTU:3581	L35548.1 Fibrobacter species	16s rDNA	0	ACGTGGTGCACAGTGAAA
304430	rrna_OTU:3583_1	rRNA	OTU:3583		16s rDNA	0	AAAGGGCCTCAATAGGGT
304431	rrna_OTU:3583_1_mm	rRNA	OTU:3583		16s rDNA	0	AAAGGGCCACAATAGGGT
304432	rrna_OTU:3589_13	rRNA	OTU:3589		16s rDNA	0	GTTGATTCTAGTTCCCAAC
304433	rrna_OTU:3589_13_mm	rRNA	OTU:3589		16s rDNA	0	GTTGATTCTTGTTCCCAAC
304434	rrna_OTU:3594_19	rRNA	OTU:3594	AF050596.1 contaminated aquifer clone WCHB1-15	16s rDNA	0	GAAGTACGTCCGCTCAA
304435	rrna_OTU:3594_19_mm	rRNA	OTU:3594	AF050596.1 contaminated aquifer clone WCHB1-15	16s rDNA	0	GAAGTACGACCGCTCAA
304436	rrna_OTU:3606_7	rRNA	OTU:3606	AF172900.1 clone BOL-176	16s rDNA	0	TTCTATGGGATGACGACG
304437	rrna_OTU:3606_7_mm	rRNA	OTU:3606	AF172900.1 clone BOL-176	16s rDNA	0	TTCTATGGCATGACGACG
304438	rrna_OTU:3609_12	rRNA	OTU:3609	AF172890.1 clone BOL-22	16s rDNA	0	CGGGGGCAGTTAAGGA
304439	rrna_OTU:3609_12_mm	rRNA	OTU:3609	AF172890.1 clone BOL-22	16s rDNA	0	CGGGGGCTGTTAAGGA
304440	rrna_OTU:3610_7	rRNA	OTU:3610		16s rDNA	0	AGGCCATGAACAAGAAGG
304441	rrna_OTU:3610_7_mm	rRNA	OTU:3610		16s rDNA	0	AGGCCATGTACAAGAAGG
304442	rrna_OTU:3612_4	rRNA	OTU:3612	AF172880.1 clone BMS1-64	16s rDNA	0	GGGTGGAAGGAGGCG
304443	rrna_OTU:3612_4_mm	rRNA	OTU:3612	AF172880.1 clone BMS1-64	16s rDNA	0	GGGTGGATGGAGGCG
304444	rrna_OTU:3614_12	rRNA	OTU:3614		16s rDNA	0	GGATCTCACGGGTTGAT
304445	rrna_OTU:3614_12_mm	rRNA	OTU:3614		16s rDNA	0	GGATCTCAGGGGTTGAT
304446	rrna_OTU:3617_18	rRNA	OTU:3617		16s rDNA	0	CTTGACTCTTACCAAAATAC
304447	rrna_OTU:3617_18_mm	rRNA	OTU:3617		16s rDNA	0	CTTGACTCTAACCAAAATAC
304448	rrna_OTU:3623_10	rRNA	OTU:3623	AF172894.1 clone BOL-118	16s rDNA	0	CCAACTCGGCACCCGA
304449	rrna_OTU:3623_10_mm	rRNA	OTU:3623	AF172894.1 clone BOL-118	16s rDNA	0	CCAACTCCGCACCCGA
304450	rrna_OTU:3626_9	rRNA	OTU:3626	AF172883.1 clone BOL-01	16s rDNA	0	GGGGGCAGTTAAGGAAA
304451	rrna_OTU:3626_9_mm	rRNA	OTU:3626	AF172883.1 clone BOL-01	16s rDNA	0	GGGGGCAGATAAGGAAA
304452	rrna_OTU:3627_5	rRNA	OTU:3627	AF172879.1 clone BMS1-37	16s rDNA	0	AGAGGAGAAGACGTGAGT
304453	rrna_OTU:3627_5_mm	rRNA	OTU:3627	AF172879.1 clone BMS1-37	16s rDNA	0	AGAGGAGATGACGTGAGT
304454	rrna_OTU:3635_9	rRNA	OTU:3635	AF172913.1 clone CA1-191	16s rDNA	0	GTTACTGGGAGGTGCC
304455	rrna_OTU:3635_9_mm	rRNA	OTU:3635	AF172913.1 clone CA1-191	16s rDNA	0	GTTACTGCGAGGTGCC
304456	rrna_OTU:3636_9	rRNA	OTU:3636	AF172911.1 clone CA1-115	16s rDNA	0	CAGTTCTGGACCATTCCA
304457	rrna_OTU:3636_9_mm	rRNA	OTU:3636	AF172911.1 clone CA1-115	16s rDNA	0	CAGTTCTGCACCATTCCA
304458	rrna_OTU:3643_1	rRNA	OTU:3643	AF172893.1 clone BOL-116	16s rDNA	0	TAACTAGGCGAGCTGAAC
304459	rrna_OTU:3643_1_mm	rRNA	OTU:3643	AF172893.1 clone BOL-116	16s rDNA	0	TAACTAGGGGAGCTGAAC
304460	rrna_OTU:3644_11	rRNA	OTU:3644	AF172892.1 clone BOL-27	16s rDNA	0	CAGTTCTGGACCATTCCA
304461	rrna_OTU:3644_11_mm	rRNA	OTU:3644	AF172892.1 clone BOL-27	16s rDNA	0	CAGTTCTGCACCATTCCA
304462	rrna_OTU:3649_15	rRNA	OTU:3649		16s rDNA	0	GTGGTGGACAGTGAGAC
304463	rrna_OTU:3649_15_mm	rRNA	OTU:3649		16s rDNA	0	GTGGTGGAGAGTGAGAC
304464	rrna_OTU:3650_6	rRNA	OTU:3650		16s rDNA	0	CAGTTCTGGACCATTCCA
304465	rrna_OTU:3650_6_mm	rRNA	OTU:3650		16s rDNA	0	CAGTTCTGCACCATTCCA
304466	rrna_OTU:3653_7	rRNA	OTU:3653	U86494.1 Sampling site subtropical Atlantic near Bermuda; 32 17.38 N 64 deg. 33.65 min. W 1000 m depth clone pB1-121	16s rDNA	0	CATGGCAGTTCCACGG
304467	rrna_OTU:3653_7_mm	rRNA	OTU:3653	U86494.1 Sampling site subtropical Atlantic near Bermuda; 32 17.38 N 64 deg. 33.65 min. W 1000 m depth clone pB1-121	16s rDNA	0	CATGGCACTTCCACGG
304468	rrna_OTU:3655_2	rRNA	OTU:3655	U64576.1 marine plankton clone NH16-16	16s rDNA	0	CGGCTAGTGGGAGAGT
304469	rrna_OTU:3655_2_mm	rRNA	OTU:3655	U64576.1 marine plankton clone NH16-16	16s rDNA	0	CGGCTAGAGGGAGAGT
304470	rrna_OTU:3656_2	rRNA	OTU:3656	AF001653.1 marine clone OCS146	16s rDNA	0	AAAGGGCCTCAATAGGGT
304471	rrna_OTU:3656_2_mm	rRNA	OTU:3656	AF001653.1 marine clone OCS146	16s rDNA	0	AAAGGGCCACAATAGGGT
304472	rrna_OTU:3659_8	rRNA	OTU:3659		16s rDNA	0	CAGTTCTGGACCATTCCA
304473	rrna_OTU:3659_8_mm	rRNA	OTU:3659		16s rDNA	0	CAGTTCTGCACCATTCCA
304474	rrna_OTU:3661_14	rRNA	OTU:3661		16s rDNA	0	TTAGGCTTGACTCTTGCC
304475	rrna_OTU:3661_14_mm	rRNA	OTU:3661		16s rDNA	0	TTAGGCTTCACTCTTGCC
304476	rrna_OTU:3667_21	rRNA	OTU:3667	AF013515.2 forest soil clone C002	16s rDNA	0	CAATGTTCGAGAGCACCA
304477	rrna_OTU:3667_21_mm	rRNA	OTU:3667	AF013515.2 forest soil clone C002	16s rDNA	0	CAATGTTCCAGAGCACCA
304478	rrna_OTU:3671_4	rRNA	OTU:3671	U62855.1 sediments Rainbow Bay on Savannah River Site near Aiken SC clone RB38	16s rDNA	0	TCATCTTTTCTTAATAGGCC
304479	rrna_OTU:3671_4_mm	rRNA	OTU:3671	U62855.1 sediments Rainbow Bay on Savannah River Site near Aiken SC clone RB38	16s rDNA	0	TCATCTTTTGTTAATAGGCC
304480	rrna_OTU:3675_7	rRNA	OTU:3675		16s rDNA	0	TGTCTCGAAATGCTAGGC
304481	rrna_OTU:3675_7_mm	rRNA	OTU:3675		16s rDNA	0	TGTCTCGATATGCTAGGC
304482	rrna_OTU:3687_15	rRNA	OTU:3687	AF013521.2 Pinyon Pine forest soil near Cosnino Arizona clone	16s rDNA	0	GGGAGCGCCCAACCG
304483	rrna_OTU:3687_15_mm	rRNA	OTU:3687	AF013521.2 Pinyon Pine forest soil near Cosnino Arizona clone	16s rDNA	0	GGGAGCGGCCAACCG
304484	rrna_OTU:3688_10	rRNA	OTU:3688		16s rDNA	0	CCACAAGGAGGTATATAGA
304485	rrna_OTU:3688_10_mm	rRNA	OTU:3688		16s rDNA	0	CCACAAGGACGTATATAGA
304486	rrna_OTU:3689_16	rRNA	OTU:3689	AF013532.2 Pinyon Pine rhizosphere soil near Cosnino Arizona clone	16s rDNA	0	CAGTTCTGGACCATTCCA
304487	rrna_OTU:3689_16_mm	rRNA	OTU:3689	AF013532.2 Pinyon Pine rhizosphere soil near Cosnino Arizona clone	16s rDNA	0	CAGTTCTGCACCATTCCA
304488	rrna_OTU:3695_4	rRNA	OTU:3695	AF013568.2 Uncultivated soil S126 clone	16s rDNA	0	AGCCATAATCGATCGCAAA
304489	rrna_OTU:3695_4_mm	rRNA	OTU:3695	AF013568.2 Uncultivated soil S126 clone	16s rDNA	0	AGCCATAATGGATCGCAAA
304490	rrna_OTU:3704_2	rRNA	OTU:3704	D26171.1 Acidobacterium capsulatum	16s rDNA	0	TCCATGGCAGTTCCATG
304491	rrna_OTU:3704_2_mm	rRNA	OTU:3704	D26171.1 Acidobacterium capsulatum	16s rDNA	0	TCCATGGCTGTTCCATG
304492	rrna_OTU:3706_9	rRNA	OTU:3706		16s rDNA	0	AGGGGCCAACTCGGC
304493	rrna_OTU:3706_9_mm	rRNA	OTU:3706		16s rDNA	0	AGGGGCCTACTCGGC
304494	rrna_OTU:3707_10	rRNA	OTU:3707		16s rDNA	0	GGGGAGCGCCCAACC
304495	rrna_OTU:3707_10_mm	rRNA	OTU:3707		16s rDNA	0	GGGGAGCCCCCAACC
304496	rrna_OTU:3715_24	rRNA	OTU:3715		16s rDNA	0	TGAAGCCCACAATGTTTGA
304497	rrna_OTU:3715_24_mm	rRNA	OTU:3715		16s rDNA	0	TGAAGCCCAGAATGTTTGA
304498	rrna_OTU:3725_2	rRNA	OTU:3725		16s rDNA	0	GGCAGGCGGCGATTAG
304499	rrna_OTU:3725_2_mm	rRNA	OTU:3725		16s rDNA	0	GGCAGGCCGCGATTAG
304500	rrna_OTU:3727_6	rRNA	OTU:3727	X68464.1 Actinomycetales MC 13	16s rDNA	0	TTTTGGAAGTAGTGAGTGC
304501	rrna_OTU:3727_6_mm	rRNA	OTU:3727	X68464.1 Actinomycetales MC 13	16s rDNA	0	TTTTGGAAGAAGTGAGTGC
304502	rrna_OTU:3728_7	rRNA	OTU:3728		16s rDNA	0	AGATAGTGCACAAGAAGAG
304503	rrna_OTU:3728_7_mm	rRNA	OTU:3728		16s rDNA	0	AGATAGTGCTCAAGAAGAG
304504	rrna_OTU:3730_1	rRNA	OTU:3730	X97098.1 peat bog clone TM2	16s rDNA	0	CTGAACGTACATAATCCGT
304505	rrna_OTU:3730_1_mm	rRNA	OTU:3730	X97098.1 peat bog clone TM2	16s rDNA	0	CTGAACGTAGATAATCCGT
304506	rrna_OTU:3732_18	rRNA	OTU:3732	Y07646.1 grassland soil clone DA052	16s rDNA	0	CTTGACTCTTACCGAAATA
304507	rrna_OTU:3732_18_mm	rRNA	OTU:3732	Y07646.1 grassland soil clone DA052	16s rDNA	0	CTTGACTCTAACCGAAATA
304508	rrna_OTU:3733_5	rRNA	OTU:3733		16s rDNA	0	TTCTAAGGGATGACGACG
304509	rrna_OTU:3733_5_mm	rRNA	OTU:3733		16s rDNA	0	TTCTAAGGCATGACGACG
304510	rrna_OTU:3742_8	rRNA	OTU:3742		16s rDNA	0	GCCCCCGAAAGTGTAGT
304511	rrna_OTU:3742_8_mm	rRNA	OTU:3742		16s rDNA	0	GCCCCCGATAGTGTAGT
304512	rrna_OTU:3744_12	rRNA	OTU:3744		16s rDNA	0	CCTAAACGAGCTGGAGC
304513	rrna_OTU:3744_12_mm	rRNA	OTU:3744		16s rDNA	0	CCTAAACGTGCTGGAGC
304514	rrna_OTU:3754_1	rRNA	OTU:3754	U23029.1 Swine intestinal spirochete	16s rDNA	0	CGAAGGACGCGAGCTG
304515	rrna_OTU:3754_1_mm	rRNA	OTU:3754	U23029.1 Swine intestinal spirochete	16s rDNA	0	CGAAGGAGGCGAGCTG
304516	rrna_OTU:3755_4	rRNA	OTU:3755	U14925.1 Serpulina innocens	16s rDNA	0	TTCTAAGGGATGACGACG
304517	rrna_OTU:3755_4_mm	rRNA	OTU:3755	U14925.1 Serpulina innocens	16s rDNA	0	TTCTAAGGCATGACGACG
304518	rrna_OTU:3757_5	rRNA	OTU:3757	U23031.1 Human intestinal spirochete	16s rDNA	0	GCGCGCGAAATGCGG
[truncated: 68,968 more rows]
